# Supplementary material for: Green Extraction at Scale: Hydrodynamic Cavitation for Bioactive Recovery and Protein Functionalization—A Narrative Review
Source: Molecules. 2026 Jan 5;31(1):192. doi: 10.3390/molecules31010192 (PMC12787678; doi:10.3390/molecules31010192)
Supplement: Supplementary file 1 [file molecules-31-00192-s001.zip]

Archive with 2 entries (2 files):
- molecules-4011376-revised-Supplementary-Table S1.xlsx
- molecules-4011376-revised-Supplementary.pdf
