# Supplementary material for: Green Extraction at Scale: Hydrodynamic Cavitation for Bioactive Recovery and Protein Functionalization—A Narrative Review
Source: Molecules. 2026 Jan 5;31(1):192. doi: 10.3390/molecules31010192 (PMC12787678; doi:10.3390/molecules31010192)
Supplement: Supplementary file 1 [file molecules-31-00192-s001.zip › molecules-4011376-revised-Supplementary-Table S1.xlsx]

## Sheet: Table_S1_ScopusExport
Authors	Title	Year	DOI	PubMed ID	Link
Ammari, N.; Rae, M.; Khatib, N.; Islam, S.; Ranade, V.; Walker, G.; Singh, M.	Sustainable and novel approaches for bioactive compound extraction: Development of hydrodynamic cavitation and coupled machine learning-spline techniques for Ascophyllum nodosum and Fucus vesiculosus	2025	10.1016/j.foodchem.2025.146210	41092589.0	https://www.scopus.com/inward/record.uri?eid=2-s2.0-105019508854&doi=10.1016%2Fj.foodchem.2025.146210&partnerID=40&md5=fbedca93c0f34ffe2dfd48181000b269
Madhubalaji, M.; Nagarajan, S.; Sarada, S.; Mudliar, S.N.; Ranade, V.	Hydrodynamic cavitation mediated Spirulina valorisation with insights into phycocyanin extraction and biogas production	2025	10.1038/s42003-025-07702-y	40016389.0	https://www.scopus.com/inward/record.uri?eid=2-s2.0-86000063293&doi=10.1038%2Fs42003-025-07702-y&partnerID=40&md5=cd41b3c69291e5469c079184e282df4e
Giordano, C.; Ugolini, F.; Faraloni, C.; Dal Prà, A.; Sabatini, F.; Meneguzzo, F.; Petruccelli, R.	Beyond Conventional Fertilizer: Tannin–Chlorella vulgaris Blends as Biostimulants for Growth and Yield Enhancement of Strawberry (Fragaria x ananassa Duch)	2025	10.3390/agriculture15232459		https://www.scopus.com/inward/record.uri?eid=2-s2.0-105024588432&doi=10.3390%2Fagriculture15232459&partnerID=40&md5=38bc60279381a16e401a9d2699909ab8
Muhandiram, D.I.; Rudra, S.	Coupled hydrodynamic cavitation–hydrothermal separation for biomass valorization: Simulation and experimental validation, and techno-economic assessment	2025	10.1016/j.biteb.2025.102450		https://www.scopus.com/inward/record.uri?eid=2-s2.0-105023189663&doi=10.1016%2Fj.biteb.2025.102450&partnerID=40&md5=6d4b75416b778ad768e42c65f22ee48d
Alvarez-Yanamango, E.; Obregón-Valencia, D.; Ibáñez, A.	A Comprehensive Review of the Development of Green Extraction Methods and Encapsulation of Theobromine from Cocoa Bean Shells for Nutraceutical Applications	2025	10.1007/s12393-025-09425-6		https://www.scopus.com/inward/record.uri?eid=2-s2.0-105013871595&doi=10.1007%2Fs12393-025-09425-6&partnerID=40&md5=3727216102aad2ee21db504878fc8c38
Zhou, P.; Zhong, K.; Hu, X.; Zhu, Y.	Hydrodynamic cavitation pretreatment of food waste: Physicochemical modifications and biogas production enhancement	2025	10.1016/j.jece.2025.117775		https://www.scopus.com/inward/record.uri?eid=2-s2.0-105011278424&doi=10.1016%2Fj.jece.2025.117775&partnerID=40&md5=6be4de1bef132f892da27fbd634cfd68
Dong, G.; Hu, Z.; Tang, J.; Das, R.S.; Sun, D.-W.; Tiwari, B.K.	Reducing anti-nutritional factors in pea protein using advanced hydrodynamic cavitation, ultrasonication, and high-pressure processing technologies	2025	10.1016/j.foodchem.2025.144834	40532277.0	https://www.scopus.com/inward/record.uri?eid=2-s2.0-105008153531&doi=10.1016%2Fj.foodchem.2025.144834&partnerID=40&md5=b6e6e9e4e2980b75168f2e32f8ed894a
Obodovych, O.; Didkivska, H.; Sydorenko, V.	INFLUENCE OF KEY PARAMETERS OF ALKALINE PRETREATMENT OF BIOMASS IN A ROTARY-PULSATION APPARATUS FOR LIGNIN PRODUCTION	2025	10.36296/1819-8058.2025.3(82).263-272		https://www.scopus.com/inward/record.uri?eid=2-s2.0-105018213072&doi=10.36296%2F1819-8058.2025.3%2882%29.263-272&partnerID=40&md5=d8200de079ac13055b4b4f2cc6ba496d
Hao, Z.; Li, K.; Zhang, R.; Wang, Y.; Liu, G.	Extraction for the Evolution Features of Cavitation Cloud Induced by the Self-excited Oscillating Jet	2025	10.47176/jafm.18.9.3262		https://www.scopus.com/inward/record.uri?eid=2-s2.0-105013058223&doi=10.47176%2Fjafm.18.9.3262&partnerID=40&md5=2dad0d7a3a242c81141f36868d1c9f5e
Yılmaz Nayır, T.; Küçükağa, Y.; Kara, S.	Hydrodynamic cavitation assisted recovery of intracellular polyhydroxyalkanoates	2025	10.1007/s00449-025-03197-3	40618321.0	https://www.scopus.com/inward/record.uri?eid=2-s2.0-105009714903&doi=10.1007%2Fs00449-025-03197-3&partnerID=40&md5=ae94eb367a3ff70c0ade03586b23d173
Raj, A.S.	Evaluating the hydrodynamic cavitation-derived green tea catechins for their anti-malarial activity against drug-resistant Plasmodium falciparum	2025	10.1016/j.prenap.2025.100285		https://www.scopus.com/inward/record.uri?eid=2-s2.0-105008907656&doi=10.1016%2Fj.prenap.2025.100285&partnerID=40&md5=dbef0e3bdf13e20bf8aaddc7e47b4b3e
Kumar Nayak, J.K.; Ranade, V.	Hydrodynamic Cavitation-Based Pretreatment of Primary Digestate: Feasibility and Role in Overall Enhancement of Valorization	2025	10.1021/acsomega.5c04230		https://www.scopus.com/inward/record.uri?eid=2-s2.0-105014637409&doi=10.1021%2Facsomega.5c04230&partnerID=40&md5=8cd396ead31a06cc0ce349745b97da31
He, P.; Hu, X.; Xia, Y.; Sang, R.; Zhang, Y.	The flow field and cavitation characteristics of a novel grooved-tooth cavitation generator	2025	10.1063/5.0284495		https://www.scopus.com/inward/record.uri?eid=2-s2.0-105018176196&doi=10.1063%2F5.0284495&partnerID=40&md5=0c1c36f82561b3343427ec625331b300
Mikhalev, E.S.; Kamler, A.V.; Bayazitov, V.M.; Nikonov, R.V.; Fedulov, I.S.; Abramova, I.O.; Cravotto, G.	Suppression of Sulphur-Reducing Bacteria in Formation Water by Sonoplasma Treatment	2025	10.3390/pr13082653		https://www.scopus.com/inward/record.uri?eid=2-s2.0-105014318163&doi=10.3390%2Fpr13082653&partnerID=40&md5=da7bc90cc14e9c004272164c15f7519e
Albanese, L.	The Venturi Reuleaux Triangle: Advancing Sustainable Process Intensification Through Controlled Hydrodynamic Cavitation in Food, Water, and Industrial Applications	2025	10.3390/su17156812		https://www.scopus.com/inward/record.uri?eid=2-s2.0-105013112249&doi=10.3390%2Fsu17156812&partnerID=40&md5=e3a5aa8cfc170ba100d7cc39dd3cbf31
Guo, J.; Yu, H.; Wang, D.; Chen, G.; Fan, L.	Experimental study, mechanism, and process optimization of hydrodynamic cavitation-enhanced green synthesis of nano ZnO using Eupatorium Adenophorum	2025	10.1016/j.cep.2025.110330		https://www.scopus.com/inward/record.uri?eid=2-s2.0-105003813467&doi=10.1016%2Fj.cep.2025.110330&partnerID=40&md5=7ca40ecaa9b847fae1698c04985ba333
Taki, K.; Hosseinzadeh Samani, B.; Izadi, Z.; Rostmai, S.; Nazai, F.	Non-thermal inactivation of Escherichia coli in milk using a Venturi tube reactor and liquid-phase plasma: A parametric optimization study	2025	10.1016/j.idairyj.2025.106269		https://www.scopus.com/inward/record.uri?eid=2-s2.0-105002878167&doi=10.1016%2Fj.idairyj.2025.106269&partnerID=40&md5=68d7f3a0984ebb9850df2f0fc997dae5
Tienaho, J.; Liimatainen, J.; Myllymäki, L.; Kaipanen, K.; Tagliavento, L.; Ruuttunen, K.; Rudolfsson, M.; Karonen, M.; Marjomäki, V.; Hagerman, A.E.; Jyske, T.; Meneguzzo, F.; Kilpeläinen, P.	Pilot scale hydrodynamic cavitation and hot-water extraction of Norway spruce bark yield antimicrobial and polyphenol-rich fractions	2025	10.1016/j.seppur.2024.130925		https://www.scopus.com/inward/record.uri?eid=2-s2.0-85211240679&doi=10.1016%2Fj.seppur.2024.130925&partnerID=40&md5=e6545d710940525603cf722f571a7c20
Ahmed, M.B.; Rudra, S.	Hydrodynamic Cavitation-Assisted Hydrothermal Separation: A Pathway for Valorizing Lignocellulosic Biomass into Biopolymers and Extractives	2025	10.3390/pr13072041		https://www.scopus.com/inward/record.uri?eid=2-s2.0-105011875379&doi=10.3390%2Fpr13072041&partnerID=40&md5=29e3ade506d1c3f10b254f136482fafd
Pozzo, L.; Raffaelli, A.; Ciccone, L.; Zabini, F.; Vornoli, A.; Calderone, V.; Testai, L.; Meneguzzo, F.	Conifer By-Products Extracted Using Hydrodynamic Cavitation as a Convenient Source of Phenolic Compounds and Free Amino Acids with Antioxidant and Antimicrobial Properties	2025	10.3390/molecules30132722	40649241.0	https://www.scopus.com/inward/record.uri?eid=2-s2.0-105010313373&doi=10.3390%2Fmolecules30132722&partnerID=40&md5=06abdd37f923d162df1bf250f56bfe63
Zhou, Y.; Tan, Z.	Application of green waste polyphenols in natural antimicrobial materials for the environmental fields: A review	2025	10.1016/j.wasman.2025.114800	40294565.0	https://www.scopus.com/inward/record.uri?eid=2-s2.0-105003548607&doi=10.1016%2Fj.wasman.2025.114800&partnerID=40&md5=79643ddf3807b6ba892a897e43e957e9
Soyama, H.; Hiromori, K.; Shibasaki-Kitakawa, N.	Simultaneous extraction of caffeic acid and production of cellulose microfibrils from coffee grounds using hydrodynamic cavitation in a Venturi tube	2025	10.1016/j.ultsonch.2025.107370	40288159.0	https://www.scopus.com/inward/record.uri?eid=2-s2.0-105003380473&doi=10.1016%2Fj.ultsonch.2025.107370&partnerID=40&md5=a645aec513001611ea8f90b9fbde8d1b
Nirmalasari, J.; Setyawan, M.; Jamilatun, S.; Pitoyo, J.; Hakika, D.C.	Energy efficient direct transesterification of Nannochloropsis sp. using hydrodynamic cavitation	2025	10.11591/ijaas.v14.i2.pp394-405		https://www.scopus.com/inward/record.uri?eid=2-s2.0-105009478229&doi=10.11591%2Fijaas.v14.i2.pp394-405&partnerID=40&md5=539871866e150217424bc9e4ccaa4e5a
Mercimek, R.; Akar, Ü.; Şanlı, G.T.; Ozogul, B.; Çelik, S.; Moradi, O.; Ghorbani, M.; KoŞar, A.	On the Effects of 3D Printed Mold Material, Curing Temperature, and Duration on Polydimethylsiloxane (PDMS) Curing Characteristics for Lab-on-a-Chip Applications	2025	10.3390/mi16060684		https://www.scopus.com/inward/record.uri?eid=2-s2.0-105009090040&doi=10.3390%2Fmi16060684&partnerID=40&md5=6a43a40fed3cef94d5b201512deac79e
Tagliavento, L.; Nardin, T.; Chini, J.; Vighi, N.; Lovatti, L.; Testai, L.; Meneguzzo, F.; Larcher, R.; Zabini, F.	Sustainable Exploitation of Apple By-Products: A Retrospective Analysis of Pilot-Scale Extraction Tests Using Hydrodynamic Cavitation	2025	10.3390/foods14111915		https://www.scopus.com/inward/record.uri?eid=2-s2.0-105007931553&doi=10.3390%2Ffoods14111915&partnerID=40&md5=7952be617dc852be49a24ca3dab53afa
Sumeru, H.A.; Nurrusyda, F.S.; Rachmadona, N.; Khoo, K.S.; Loke Show, P.L.	Intensified cavitation process for the pretreatment of microalgae: a mini review	2025	10.1016/j.coche.2025.101142		https://www.scopus.com/inward/record.uri?eid=2-s2.0-105004365381&doi=10.1016%2Fj.coche.2025.101142&partnerID=40&md5=33a5686bba61d2ce04ad03c187545673
Meneguzzo, F.; Zabini, F.	Industrialization of hydrodynamic cavitation in plant resource extraction	2025	10.1016/j.coche.2025.101140		https://www.scopus.com/inward/record.uri?eid=2-s2.0-105003919461&doi=10.1016%2Fj.coche.2025.101140&partnerID=40&md5=ffe196e7e4239e78056a0db83d8b647c
Xie, G.; Luo, J.; Li, F.; Li, D.; Han, Y.; Tao, Y.	Corrigendum to “Comparison between hydrodynamic and ultrasound cavitation on the inactivation of lipoxygenase and physicochemical properties of soy milk” [Ultrason. Sonochem. 101 (2023) 1–12] (Ultrasonics Sonochemistry (2023) 101, (S1350417723004042), (10.1016/j.ultsonch.2023.106692))	2025	10.1016/j.ultsonch.2025.107335	40189461.0	https://www.scopus.com/inward/record.uri?eid=2-s2.0-105001968205&doi=10.1016%2Fj.ultsonch.2025.107335&partnerID=40&md5=3b80cd53b1d17b1dd1bae0ea04efc227
Cauduro, V.H.; Gohlke, G.; da Silva, N.W.; G Cruz, A.G.; de Moraes Flores, E.M.	A review on scale-up approaches for ultrasound-assisted extraction of natural products	2025	10.1016/j.coche.2025.101120		https://www.scopus.com/inward/record.uri?eid=2-s2.0-105000363743&doi=10.1016%2Fj.coche.2025.101120&partnerID=40&md5=b399b066030231e451fecd4ec9f04011
Datla, N.; More, P.R.; Arya, S.S.	Optimization of hydrodynamic cavitation processing of fresh sugarcane juice: Effect of pressure and time on physiochemical and bioactive properties, sensory and storage study	2025	10.1016/j.foohum.2024.100467		https://www.scopus.com/inward/record.uri?eid=2-s2.0-85211433216&doi=10.1016%2Fj.foohum.2024.100467&partnerID=40&md5=353b62505bee2d9dfae4ebd803276f08
Islam, M.S.; Ranade, V.	Enhanced biomethane production via hydrodynamic cavitation pretreatment and co-digestion of brown and DAF sludge	2025	10.2166/wst.2025.056	40372177.0	https://www.scopus.com/inward/record.uri?eid=2-s2.0-105005472567&doi=10.2166%2Fwst.2025.056&partnerID=40&md5=39c0defd1f386c6e65b69ff25d4cfd29
Tang, J.; Gökşen, G.; Islam, M.S.; Ranade, V.; Hannon, S.; Sun, D.-W.; Tiwari, B.K.	Large-scale protein extraction from oat hulls using two hydrodynamic cavitation techniques: A comparison of extraction efficiency and protein nutritional properties	2025	10.1016/j.foodchem.2024.142724	39854853.0	https://www.scopus.com/inward/record.uri?eid=2-s2.0-85215547919&doi=10.1016%2Fj.foodchem.2024.142724&partnerID=40&md5=eb2d80a6d1bb4ce75f1154a7bb16a002
Lin, Y.; Liu, C.; Wang, L.; Xu, X.; Xu, S.; Shao, P.	Revealing the dominant role of pectin in regulating the stability of Huyou turbid juice: Insights from hydrodynamic cavitation	2025	10.1016/j.foodhyd.2024.110864		https://www.scopus.com/inward/record.uri?eid=2-s2.0-85210022650&doi=10.1016%2Fj.foodhyd.2024.110864&partnerID=40&md5=5cb49917228153c49987d9c6c1d5e632
Fleite, S.; Cassanello, M.; Buera, M.D.P.	Modifications of biological membranes, fat globules and liposomes promoted by cavitation processes. Consequences and applications	2025	10.1016/j.chemphyslip.2024.105462	39622431.0	https://www.scopus.com/inward/record.uri?eid=2-s2.0-85211076444&doi=10.1016%2Fj.chemphyslip.2024.105462&partnerID=40&md5=0cb35576a14ce2f275e3c59f409bf9a5
Asaithambi, N.; Singha, P.; Singh, S.K.	Effect of Hydrodynamic Cavitation and Drying Technique on Moisture Sorption Isotherm and Structural Properties of Egg White Protein Hydrolysate Powder	2025	10.1007/s11947-024-03570-2		https://www.scopus.com/inward/record.uri?eid=2-s2.0-85203709921&doi=10.1007%2Fs11947-024-03570-2&partnerID=40&md5=4fd3d4c6e3cfacb00d57cb619e9b81f7
Vesci, L.; Martinelli, G.; Liu, Y.; Tagliavento, L.; Dell’Agli, M.; Wu, Y.; Soldi, S.; Sagheddu, V.; Piazza, S.; Sangiovanni, E.; Meneguzzo, F.	The New Phytocomplex AL0042 Extracted from Red Orange By-Products Inhibits the Minimal Hepatic Encephalopathy in Mice Induced by Thioacetamide	2025	10.3390/biomedicines13030686		https://www.scopus.com/inward/record.uri?eid=2-s2.0-105001393120&doi=10.3390%2Fbiomedicines13030686&partnerID=40&md5=c687cca7d665caca160cd95470afa263
Mera, A.M.; Sánchez-Muñoz, S.S.; Antunes, F.A.F.; Dos Santos, J.C.; da Silva, S.S.	Enhanced Sugar Yield from Enzymatic Hydrolysis of Cellulignin from Sugarcane Bagasse Using a Biosurfactant and Soybean Protein in Powdered and Cavitated Forms	2025	10.3390/fermentation11030114		https://www.scopus.com/inward/record.uri?eid=2-s2.0-105001139476&doi=10.3390%2Ffermentation11030114&partnerID=40&md5=d8d28d55ba5c97fd73002876c06c4dae
Pisciotta, A.; Ciriminna, R.; Planeta, D.; Miccichè, D.; Barone, E.; Di Lorenzo, R.; Puccio, S.; Turano, L.; Scurria, A.; Albanese, L.; Meneguzzo, F.; Pagliaro, M.	HyTan chestnut tannin: an effective biostimulant for the nursery production of high-quality grapevine planting material	2025	10.3389/fagro.2025.1545015		https://www.scopus.com/inward/record.uri?eid=2-s2.0-86000667717&doi=10.3389%2Ffagro.2025.1545015&partnerID=40&md5=4a4df69f92035e0f3418d5787292bce7
Hordieiev, A.; Sydorenko, I.; Matvieiev, O.; Kurgan, V.; Yeputatov, Y.	Use a Vibration Machine to Obtain Ammonia Water for Plant Feeding	2025	10.1007/978-3-031-82746-4_69		https://www.scopus.com/inward/record.uri?eid=2-s2.0-85218947466&doi=10.1007%2F978-3-031-82746-4_69&partnerID=40&md5=de8b126046ced3c1dce5b3a2e869397a
Septisetyani, E.P.; Harsan, H.S.; Kumara, D.; Prasetyaningrum, P.W.; Paramitasari, K.A.; Cahyani, A.D.; Anam, K.; Kastian, R.F.; Santoso, A.; Ikawati, M.; Meiyanto, E.	The effect of Citrus reticulata peel extract containing hesperidin on inhibition of SARS-CoV-2 infection based on pseudovirus entry assays	2025	10.7324/japs.2025.195397		https://www.scopus.com/inward/record.uri?eid=2-s2.0-85217704593&doi=10.7324%2FJAPS.2025.195397&partnerID=40&md5=3089e1552a5831e21e0054ab2915c5c3
Wei, F.; Ren, X.; Huang, Y.; Hua, N.; Wu, Y.; Yang, F.	Hydrodynamic cavitation induced fabrication of soy protein isolate–polyphenol complexes: Structural and functional properties	2025	10.1016/j.crfs.2024.100969		https://www.scopus.com/inward/record.uri?eid=2-s2.0-85213942307&doi=10.1016%2Fj.crfs.2024.100969&partnerID=40&md5=9c13ba2b098b11a838fed676af5abc44
Shreyas, H.K.; Adhikari, P.; Yasmeen Shaikh, A.E.; Arya, S.S.	Hydrodynamic and ultrasonic cavitation physically modifies the milk protein concentrates with improved functionality	2025	10.1039/d5fb00393h		https://www.scopus.com/inward/record.uri?eid=2-s2.0-105023568640&doi=10.1039%2Fd5fb00393h&partnerID=40&md5=f6d87524c5023ad6fdb98a1fcdb8e552
Liu, P.; Cravotto, C.; Sebastià, A.; Barba, F.J.; Cravotto, G.	Combined Sonication and Pulsed Electric Field for Food Processing - a State of the Art Review	2025	10.1080/87559129.2025.2572783		https://www.scopus.com/inward/record.uri?eid=2-s2.0-105019194333&doi=10.1080%2F87559129.2025.2572783&partnerID=40&md5=06d56ec8719b03507b5e6ef3fff03217
Muhandiram, D.I.; Rudra, S.	TECHNO-ECONOMIC ANALYSIS OF HYDRODYNAMIC CAVITATION-ASSISTED HYDROTHERMAL SEPARATION FOR WHEAT STRAW, CORNCOB AND SUGARCANE BAGASSE	2025			https://www.scopus.com/inward/record.uri?eid=2-s2.0-105018905837&partnerID=40&md5=3ac810ff51ef0dcc7e2ab1ae46d331fb
Vásquez Llanos, S.V.; Chuquizuta, J.M.; Purihuaman, M.S.; Carreño-Farfán, C.; Dextre, C.A.; Venegas, L.C.; Rojas, L.C.; Bravo, P.D.; Medina-Collana, J.M.; Quispe, A.B.	Hydrodynamic Cavitation for Vinasse Treatment: Optimization using the Taguchi Method and Phytotoxicity Evaluation	2025			https://www.scopus.com/inward/record.uri?eid=2-s2.0-105018590952&partnerID=40&md5=cae835a5681833c954e12fc07d210c17
Kravchenko, O.; Miroshnichenko, D.; Karnozhytskyi, P.P.; Homan, V.; Karnozhytskyi, P.V.	INTENSIFYING THE PROCESS OF EXTRACTION OF HUMIC ACIDS FROM BROWN COAL BY USING THE HYDROCAVITATION ACTIVATION METHODOLOGY	2025	10.1615/interjenercleanenv.2024053521		https://www.scopus.com/inward/record.uri?eid=2-s2.0-105005983327&doi=10.1615%2FInterJEnerCleanEnv.2024053521&partnerID=40&md5=2038b48191a494b35c11a89f634887ff
Kumar, K.S.V.S.S.; Naveena, M.; Lokesh, A.; Gufrana, T.; Waghmare, R.	Evolution of hydrodynamic cavitation technology for fresh produce-based beverages	2025	10.1016/b978-0-443-15732-5.00010-1		https://www.scopus.com/inward/record.uri?eid=2-s2.0-105005924336&doi=10.1016%2FB978-0-443-15732-5.00010-1&partnerID=40&md5=b87553fad58b33a66a2f082ec217461d
Kumara, D.; Harsan, H.S.; Septisetyani, E.P.; Prasetyaningrum, P.W.; Paramitasari, K.A.; Syaifudin, M.; Astirin, O.P.; Ikawati, M.; Meiyanto, E.	Inhibitory Effects of Citrus-Derived Flavonoids Hesperidin and Hesperetin on SARSCoV-2 spike-Mediated Syncytia Formation Using In vitro Cell Model	2025	10.34172/apb.44060		https://www.scopus.com/inward/record.uri?eid=2-s2.0-105005156646&doi=10.34172%2Fapb.44060&partnerID=40&md5=69163b52e02db7841e2c71cd40699166
Ciriminna, R.; Picone, P.; Albanese, L.; Meneguzzo, F.; Ilharco, L.M.; Nuzzo, D.; Pagliaro, M.	Antibacterial Activity of Lemon IntegroPectin Against Escherichia coli	2024	10.1002/slct.202404844		https://www.scopus.com/inward/record.uri?eid=2-s2.0-85211947607&doi=10.1002%2Fslct.202404844&partnerID=40&md5=142d46ee5de463afc8222136382f2729
Mishra, A.; Sunkesula, V.; Hammam, A.R.A.; Metzger, L.E.	Effect of Cavitation and High-Temperature Nanofiltration of Ultrafiltered Skim Milk on the Functionality of Milk Protein Concentrate Powder †	2024	10.3390/dairy5040046		https://www.scopus.com/inward/record.uri?eid=2-s2.0-85213541790&doi=10.3390%2Fdairy5040046&partnerID=40&md5=367c9d374987ac67de9e7e801964d512
Fidelis, M.; Tienaho, J.; Meneguzzo, F.; Pihlava, J.-M.; Rudolfsson, M.; Järvenpää, E.; Imao, H.; Hellström, J.; Liimatainen, J.; Kilpeläinen, P.; Yang, B.; Jyske, T.	Spruce, pine and fir needles as sustainable ingredients for whole wheat bread fortification: Enhancing nutritional and functional properties	2024	10.1016/j.lwt.2024.117055		https://www.scopus.com/inward/record.uri?eid=2-s2.0-85209653815&doi=10.1016%2Fj.lwt.2024.117055&partnerID=40&md5=89d9fd67298cbab6eeee8a247ff7ea0c
Boarino, A.; Demichelis, F.; Vindrola, D.; Robotti, E.; Marengo, E.; Martin, M.; Deorsola, F.; Padoan, E.; Celi, L.	Bio-physical pre-treatments in anaerobic digestion of organic fraction of municipal solid waste to optimize biogas production and digestate quality for agricultural use	2024	10.1016/j.wasman.2024.08.023	39182277.0	https://www.scopus.com/inward/record.uri?eid=2-s2.0-85201852796&doi=10.1016%2Fj.wasman.2024.08.023&partnerID=40&md5=5b9b9082807d713ca0fa4b67afece273
Bizjan, B.; Rak, G.; Kolbl-Repinc, S.K.; Ropret, P.; Kosel, J.	Inactivation of MS-2 virus in water by rotational generator of hydraulic shock	2024	10.1016/j.heliyon.2024.e39795		https://www.scopus.com/inward/record.uri?eid=2-s2.0-85206992920&doi=10.1016%2Fj.heliyon.2024.e39795&partnerID=40&md5=e782de211b9b21c88a28a698cc6542c4
Hua, N.; Ren, X.; Yang, F.; Huang, Y.; Wei, F.; Yang, L.	The Effect of Hydrodynamic Cavitation on the Structural and Functional Properties of Soy Protein Isolate–Lignan/Stilbene Polyphenol Conjugates	2024	10.3390/foods13223609		https://www.scopus.com/inward/record.uri?eid=2-s2.0-85210442765&doi=10.3390%2Ffoods13223609&partnerID=40&md5=1a45aa12c84bee2be9206e86733d51c4
Prado, C.A.; Loureiro, B.M.S.; de Arruda, G.L.; Santos, J.C.; Chandel, A.K.	Hydrodynamic cavitation assisted pretreatment of sugarcane bagasse in the presence of yeast cell mass for the production of sugars and their use for biopigments production by Monascus ruber	2024	10.1016/j.biombioe.2024.107434		https://www.scopus.com/inward/record.uri?eid=2-s2.0-85206340479&doi=10.1016%2Fj.biombioe.2024.107434&partnerID=40&md5=3b6ade0561a4ba5244f4d0441bd58575
Ciriminna, R.; Angellotti, G.; Li Petri, G.; Meneguzzo, F.; Riccucci, C.; Carlo, G.D.; Pagliaro, M.	Cavitation as a zero-waste circular economy process to convert citrus processing waste into biopolymers in high demand	2024	10.1016/j.jobab.2024.09.002		https://www.scopus.com/inward/record.uri?eid=2-s2.0-85205141721&doi=10.1016%2Fj.jobab.2024.09.002&partnerID=40&md5=c0de7cd182c5b79a670adf84bce3cef3
Garcia, K.A.G.; Sánchez-Muñoz, S.S.; da Silva, S.S.; Flores Alarcón, M.A.D.F.; Santos, J.C.; Andrade, G.J.C.; Terán-Hilares, R.T.	Saponin Molecules from Quinoa Residues: Exploring Their Surfactant, Emulsifying, and Detergent Properties	2024	10.3390/molecules29204928	39459296.0	https://www.scopus.com/inward/record.uri?eid=2-s2.0-85207680903&doi=10.3390%2Fmolecules29204928&partnerID=40&md5=2f3521b3246c6e37cd9d8f78bd5f986c
D’Agostino, S.; Cecchi, L.; Khatib, M.; Domizio, P.; Zoccatelli, G.; Civa, V.; Mainente, F.; Breschi, C.; Ugolini, T.; Meneguzzo, F.; Zabini, F.; Tagliavento, L.; Mulinacci, N.; Zanoni, B.	1H-NMR, HPSEC-RID, and HPAEC-PAD Characterization of Polysaccharides Extracted by Hydrodynamic Cavitation from Apple and Pomegranate By-Products for Their Valorization: A Focus on Pectin	2024	10.3390/pr12102113		https://www.scopus.com/inward/record.uri?eid=2-s2.0-85207380312&doi=10.3390%2Fpr12102113&partnerID=40&md5=a022ee103b9f41a9e1bc7e8ede2156cf
Yu, J.; Xie, S.; Yang, D.	The changes induced by hydrodynamic cavitation treatment in wheat gliadin and celiac-toxic peptides	2024	10.1007/s13197-024-05973-7		https://www.scopus.com/inward/record.uri?eid=2-s2.0-85189912827&doi=10.1007%2Fs13197-024-05973-7&partnerID=40&md5=441598303ab4728e4c4aaaca4a584653
Silvina, S.G.; Sanguinetti, A.; Kildegaard, G.; Fleite, S.; Cassanello, M.; Buera, M.D.P.; Busch, V.M.	Schinus molle: Extraction and application of its functional ingredients	2024			https://www.scopus.com/inward/record.uri?eid=2-s2.0-85206274615&partnerID=40&md5=126a39ca1fa540df5745cc6b0d290c0e
Singh, D.; Sonawane, S.; Bhalerao, P.; Dabade, A.	Effect of Hydrocavitation Treatment on Physicochemical and Functional Properties of Chickpea Flour	2024	10.1007/s11483-024-09851-9		https://www.scopus.com/inward/record.uri?eid=2-s2.0-85194708606&doi=10.1007%2Fs11483-024-09851-9&partnerID=40&md5=3f1aa485b7bd886deef167ccd393f29f
Garcia, K.A.G.; Tejada Meza, K.; Flores Alarcón, M.A.D.F.; Santos, J.C.; Colina Andrade, G.J.; Terán-Hilares, R.T.	Hydrodynamic cavitation as a promising technology for fresh produce-based beverages processing	2024	10.1016/j.ifset.2024.103784		https://www.scopus.com/inward/record.uri?eid=2-s2.0-85200893767&doi=10.1016%2Fj.ifset.2024.103784&partnerID=40&md5=4f453cf70376341750a2bb4cfc4a5b48
Jamshidi-Kia, F.; Saeidi, K.; Lorigooini, Z.; Hosseinzadeh Samani, B.; Barzegar, R.	Optimization of extraction of liquid extract from microalgae Chlorella vulgaris via cavitation-based techniques	2024	10.1111/jfpe.14665		https://www.scopus.com/inward/record.uri?eid=2-s2.0-85200144826&doi=10.1111%2Fjfpe.14665&partnerID=40&md5=033f81b07af2070aa2bfc7aee32e7c39
Gorkova, I.; Gagarina, I.; Popova, A.	Ways to increase the biologyzation of crop production	2024	10.1051/e3sconf/202454203001		https://www.scopus.com/inward/record.uri?eid=2-s2.0-85198133752&doi=10.1051%2Fe3sconf%2F202454203001&partnerID=40&md5=fcc2db3fc4bc43d97acdc7222beef343
Ballistreri, G.; Amenta, M.; Fabroni, S.; Timpanaro, N.; Platania, G.M.	Sustainable Extraction Protocols for the Recovery of Bioactive Compounds from By-Products of Pomegranate Fruit Processing	2024	10.3390/foods13121793		https://www.scopus.com/inward/record.uri?eid=2-s2.0-85197886961&doi=10.3390%2Ffoods13121793&partnerID=40&md5=fe5f5c6e5eda6a28ff61df620ed35c71
Tang, J.; Zhu, X.; Dong, G.; Hannon, S.; Santos, H.M.; Sun, D.-W.; Tiwari, B.K.	Comparative studies on enhancing pea protein extraction recovery rates and structural integrity using ultrasonic and hydrodynamic cavitation technologies	2024	10.1016/j.lwt.2024.116130		https://www.scopus.com/inward/record.uri?eid=2-s2.0-85192148841&doi=10.1016%2Fj.lwt.2024.116130&partnerID=40&md5=b934a53882c2e69a00f379b72ee3856b
Sahil; Madhumita, M.; Prabhakar, P.K.	Effect of dynamic high-pressure treatments on the multi-level structure of starch macromolecule and their techno-functional properties: A review	2024	10.1016/j.ijbiomac.2024.131830	38663698.0	https://www.scopus.com/inward/record.uri?eid=2-s2.0-85191712719&doi=10.1016%2Fj.ijbiomac.2024.131830&partnerID=40&md5=7602c34eed23d8819fc93401b8fecb60
Dharini, D.; Mahendran, M.; Tiwari, B.K.	Cavitation technologies for extraction of high value ingredients from renewable biomass	2024	10.1016/j.trac.2024.117682		https://www.scopus.com/inward/record.uri?eid=2-s2.0-85190142371&doi=10.1016%2Fj.trac.2024.117682&partnerID=40&md5=12102c235ca4d524425c13bfa49a7851
Xie, H.; Ren, X.; Song, Y.; Yang, F.	Effect of Hydrodynamic Cavitation Treatment on the Interaction between Soy Protein Isolate (SPI) and Catechin and Structure and Functional Properties of SPI-Catechin Conjugates; 水力空化处理对大豆分离蛋白与儿茶素相互作用及结构功能特性的影响	2024	10.7506/spkx1002-6630-20230801-006		https://www.scopus.com/inward/record.uri?eid=2-s2.0-85192085976&doi=10.7506%2Fspkx1002-6630-20230801-006&partnerID=40&md5=b06e838f486769bc2a6155c229593170
Ugolini, F.; Crisci, A.; Baronti, S.; Cencetti, G.; Dal Prà, A.; Albanese, L.; Michelozzi, M.; Zabini, F.; Meneguzzo, F.	Effects of Orange Waste Extract Produced by Hydrodynamic Cavitation on the Germination of Chenopodium album L. and Lactuca sativa L.	2024	10.3390/su16073039		https://www.scopus.com/inward/record.uri?eid=2-s2.0-85190382222&doi=10.3390%2Fsu16073039&partnerID=40&md5=f94e3b209c33ed1a965014c93b07a4b2
Islam, M.S.; Ranade, V.	Enhancing BMP and digestibility of DAF sludge via hydrodynamic cavitation	2024	10.1016/j.cep.2024.109733		https://www.scopus.com/inward/record.uri?eid=2-s2.0-85186957683&doi=10.1016%2Fj.cep.2024.109733&partnerID=40&md5=f4b835c1fe8dff8a864a922f6a26f6ee
Kashkina, L.; Stebeleva, O.	Optimization of ecological characteristics of coal-water suspension	2024	10.1063/5.0193361		https://www.scopus.com/inward/record.uri?eid=2-s2.0-85190586762&doi=10.1063%2F5.0193361&partnerID=40&md5=e1bdeab2b8ca0fbb4020147af04e0177
Xie, K.; Yang, F.; Ren, X.; Huang, Y.; Wei, F.	Insight into the Effects of Hydrodynamic Cavitation at Different Ionic Strengths on Physicochemical and Gel Properties of Myofibrillar Protein from Tilapia (Oreochromis niloticus)	2024	10.3390/foods13060851		https://www.scopus.com/inward/record.uri?eid=2-s2.0-85188688250&doi=10.3390%2Ffoods13060851&partnerID=40&md5=254d4f6dc2f2de67cf8e7e228ea1d43a
Breschi, C.; D’Agostino, S.; Meneguzzo, F.; Zabini, F.; Chini, J.; Lovatti, L.; Tagliavento, L.; Guerrini, L.; Bellumori, M.; Cecchi, L.; Zanoni, B.	Can a Fraction of Flour and Sugar Be Replaced with Fruit By-Product Extracts in a Gluten-Free and Vegan Cookie Recipe?	2024	10.3390/molecules29051102	38474613.0	https://www.scopus.com/inward/record.uri?eid=2-s2.0-85187784872&doi=10.3390%2Fmolecules29051102&partnerID=40&md5=20e8800d817588829cf7e7fc90f59e6c
Lad, A.A.; Gaikwad, V.D.; Gaikwad, S.V.; Kulkarni, A.D.; Kanekar, S.P.	Extraction of Environment-Friendly Biodegradable Poly-Hydroxy Butyrate Using Novel Hydrodynamic Cavitation Method	2024	10.46488/nept.2024.v23i01.043		https://www.scopus.com/inward/record.uri?eid=2-s2.0-85187136671&doi=10.46488%2FNEPT.2024.v23i01.043&partnerID=40&md5=a6d1793597788555588cb320dca81cb9
Scordino, M.; Urone, G.; Frinchi, M.; Valenza, C.; Bonura, A.; Cipollina, C.; Ciriminna, R.; Meneguzzo, F.; Pagliaro, M.; Mudò, G.; Di Liberto, V.	Anti-Apoptotic and Anti-Inflammatory Properties of Grapefruit IntegroPectin on Human Microglial HMC3 Cell Line	2024	10.3390/cells13040355	38391968.0	https://www.scopus.com/inward/record.uri?eid=2-s2.0-85185901177&doi=10.3390%2Fcells13040355&partnerID=40&md5=28f8e224967b5ea41415a973e1a1ed53
Benedetti, G.; Flori, L.; Spezzini, J.; Miragliotta, V.; Lazzarini, G.; Pirone, A.; Meneguzzo, C.; Tagliavento, L.; Martelli, A.; Antonelli, M.; Donelli, D.; Faraloni, C.; Calderone, V.; Meneguzzo, F.; Testai, L.	Improved Cardiovascular Effects of a Novel Pomegranate Byproduct Extract Obtained through Hydrodynamic Cavitation	2024	10.3390/nu16040506	38398831.0	https://www.scopus.com/inward/record.uri?eid=2-s2.0-85185897823&doi=10.3390%2Fnu16040506&partnerID=40&md5=e5065830199e1b046213887a52802814
Castillo Bocanegra, K.E.; Vásquez Llanos, S.V.; Mesia Chuquizuta, J.C.; Barturén-Quispe, A.P.; Sánchez-Purihuamán, M.S.; Scheineder, S.H.; Carreño-Farfán, C.; Medina-Collana, J.M.	Removal of Color and Polyphenols from Sugarcane Molasses Ethanol Vinasse by Hydrodynamic Cavitation	2024	10.3303/cet24114187		https://www.scopus.com/inward/record.uri?eid=2-s2.0-85215629114&doi=10.3303%2FCET24114187&partnerID=40&md5=685789fa7a39fc94ccdf172a6766832b
Hozhenko, L.P.; Ivanitsky, G.К.; Tselen, B.Ya.; Radchenko, N.L.; Nedbailo, A.Ye.	THE APPLICATION OF HYDRODYNAMIC CAVITATION METHODS TO INCREASE THE EFFICIENCY OF THE PROCESS OF EXTRACTING BIOLOGICALLY ACTIVE SUBSTANCES FROM THE WALNUT SEPTUMS	2024	10.2298/apt2455215h		https://www.scopus.com/inward/record.uri?eid=2-s2.0-85213869654&doi=10.2298%2FAPT2455215H&partnerID=40&md5=bcb15a20311519c2bb4404209ebae9fe
Anandharamakrishnan, C.; Vadakkeppulpara Ramachandran, V.R.; Mahendran, M.	Non-Thermal Technologies for the Food Industry: Advances and Regulations	2024	10.1201/9781003359302		https://www.scopus.com/inward/record.uri?eid=2-s2.0-85195971421&doi=10.1201%2F9781003359302&partnerID=40&md5=4d3187d88eb76a90e19a17a7ed15a7b1
Psakis, G.; Lia, F.; Valdramidis, V.P.; Gatt, R.	Exploring hydrodynamic cavitation for citrus waste valorisation in Malta: from beverage enhancement to potato sprouting suppression and water remediation	2024	10.3389/fchem.2024.1411727		https://www.scopus.com/inward/record.uri?eid=2-s2.0-85195569633&doi=10.3389%2Ffchem.2024.1411727&partnerID=40&md5=f2bf9411367028474cce0bf7b9f29c48
Tang, J.; Zhu, X.; Režek Jambrak, A.R.; Sun, D.-W.; Tiwari, B.K.	Mechanistic and synergistic aspects of ultrasonics and hydrodynamic cavitation for food processing	2024	10.1080/10408398.2023.2201834	37194650.0	https://www.scopus.com/inward/record.uri?eid=2-s2.0-85159580308&doi=10.1080%2F10408398.2023.2201834&partnerID=40&md5=8226a86108e74ea237f03bac6480cc6f
Asaithambi, N.; Singha, P.; Singh, S.K.	Influence of hydrodynamic cavitation on functional, nutritional, and structural characteristics of egg-white protein hydrolysates	2023	10.1016/j.fhfh.2023.100153		https://www.scopus.com/inward/record.uri?eid=2-s2.0-85169812984&doi=10.1016%2Fj.fhfh.2023.100153&partnerID=40&md5=049b863b8c0c2dfab4dcf715036ad087
Patil, C.; Sonawane, S.; Bhalerao, P.; Dabade, A.	The effect of non-thermal hydrodynamic cavitation process on structural and function properties of casein protein	2023	10.1016/j.jafr.2023.100899		https://www.scopus.com/inward/record.uri?eid=2-s2.0-85178589168&doi=10.1016%2Fj.jafr.2023.100899&partnerID=40&md5=c867335e6a6146292088f408a4b70e2a
Xie, G.; Luo, J.; Li, F.; Li, D.; Han, Y.; Tao, Y.	Comparison between hydrodynamic and ultrasound cavitation on the inactivation of lipoxygenase and physicochemical properties of soy milk	2023	10.1016/j.ultsonch.2023.106692	37988955.0	https://www.scopus.com/inward/record.uri?eid=2-s2.0-85177980965&doi=10.1016%2Fj.ultsonch.2023.106692&partnerID=40&md5=07dd44de7baa326db192a62ced10ec0a
Bhukya, J.; Mohapatra, D.; Naik, R.	Influence of low temperature hydrodynamic cavitation treatment on shelf life of ascorbic acid-treated sugarcane juice	2023	10.1111/jfpe.14464		https://www.scopus.com/inward/record.uri?eid=2-s2.0-85173079957&doi=10.1111%2Fjfpe.14464&partnerID=40&md5=a022f082058281f165aee645778a1d92
N, N.; Pegu, K.; Arya, S.S.	Enhancement of physicochemical stability and reduction in enzyme and microbial activity of apple juice by hydrodynamic cavitation processing	2023	10.1016/j.jafr.2023.100797		https://www.scopus.com/inward/record.uri?eid=2-s2.0-85172451925&doi=10.1016%2Fj.jafr.2023.100797&partnerID=40&md5=45471ff5d80efd8306c85e15bba843d5
Arya, S.S.; More, P.R.; Das, T.; Terán-Hilares, R.T.; Pereira, B.; Arantes, V.; da Silva, S.S.; Santos, J.C.	Effect of hydrodynamic cavitation processing on orange juice physicochemical and nutritional properties	2023	10.1016/j.jafr.2023.100781		https://www.scopus.com/inward/record.uri?eid=2-s2.0-85171337801&doi=10.1016%2Fj.jafr.2023.100781&partnerID=40&md5=a56b33e81c50aaae2ff28921a54bec32
Pegu, K.; Arya, S.S.	Non-thermal processing of milk: Principles, mechanisms and effect on milk components	2023	10.1016/j.jafr.2023.100730		https://www.scopus.com/inward/record.uri?eid=2-s2.0-85167419503&doi=10.1016%2Fj.jafr.2023.100730&partnerID=40&md5=e4e3a720c7fde97e2d1a06e956324be9
Asen, N.D.; Aluko, R.E.; Martynenko, A.; Utioh, A.; Bhowmik, P.	Yellow Field Pea Protein (Pisum sativum L.): Extraction Technologies, Functionalities, and Applications	2023	10.3390/foods12213978		https://www.scopus.com/inward/record.uri?eid=2-s2.0-85176618241&doi=10.3390%2Ffoods12213978&partnerID=40&md5=2272deee38eb17b5a8b65fe936e8c1fb
Sebastian Raj, A.	Advancing phytonutrient extraction via cavitation-based methodology: Exploring catechin recovery from Camellia sinensis leaves	2023	10.1016/j.bcab.2023.102895		https://www.scopus.com/inward/record.uri?eid=2-s2.0-85175355482&doi=10.1016%2Fj.bcab.2023.102895&partnerID=40&md5=4b539b6bb40a47c96cfe060f9435ad76
Das, R.S.; Zhu, X.; Hannon, S.; Mullins, E.; Alves, S.; García-Vaquero, M.; Tiwari, B.K.	Exploring Osborne fractionation and laboratory/pilot scale technologies (conventional extraction, ultrasound-assisted extraction, high-pressure processing and hydrodynamic cavitation) for protein extraction from faba bean (Vicia faba L.)	2023	10.1016/j.ifset.2023.103487		https://www.scopus.com/inward/record.uri?eid=2-s2.0-85173622307&doi=10.1016%2Fj.ifset.2023.103487&partnerID=40&md5=8d0ed318eb60d849ed8fa49de3322f5f
Minutolo, A.; Gismondi, A.; Chirico, R.; Di Marco, G.; Petrone, V.; Fanelli, M.; D'Agostino, A.; Canini, A.; Grelli, S.; Albanese, L.; Centritto, M.; Zabini, F.; Matteucci, C.; Meneguzzo, F.	Antioxidant Phytocomplexes Extracted from Pomegranate (Punica granatum L.) Using Hydrodynamic Cavitation Show Potential Anticancer Activity In Vitro	2023	10.3390/antiox12081560		https://www.scopus.com/inward/record.uri?eid=2-s2.0-85169085158&doi=10.3390%2Fantiox12081560&partnerID=40&md5=860378549c500d3722356547b0e11da3
Arya, S.S.; More, P.R.; Ladole, M.R.; Pegu, K.; Pandit, A.B.	Non-thermal, energy efficient hydrodynamic cavitation for food processing, process intensification and extraction of natural bioactives: A review	2023	10.1016/j.ultsonch.2023.106504	37406541.0	https://www.scopus.com/inward/record.uri?eid=2-s2.0-85163935789&doi=10.1016%2Fj.ultsonch.2023.106504&partnerID=40&md5=888b23999cb41915ce8621492c0903ea
Zhu, X.; Healy, L.; Das, R.S.; Bhavya, M.L.; Kaminidevi, S.; Sun, D.-W.; O’Donnell, C.; Tiwari, B.K.	Novel biorefinery process for extraction of laminarin, alginate and protein from brown seaweed using hydrodynamic cavitation	2023	10.1016/j.algal.2023.103243		https://www.scopus.com/inward/record.uri?eid=2-s2.0-85170433006&doi=10.1016%2Fj.algal.2023.103243&partnerID=40&md5=82226b0481f0738bc14b03e6b5efe036
Ciriminna, R.; Scurria, A.; Pagliaro, M.	Natural product extraction via hydrodynamic cavitation	2023	10.1016/j.scp.2023.101083		https://www.scopus.com/inward/record.uri?eid=2-s2.0-85151743787&doi=10.1016%2Fj.scp.2023.101083&partnerID=40&md5=9dc1f6de3fb55cd0015000f7902b13ec
Bhukya, J.; Mohapatra, D.; Naik, R.	Hydrodynamic cavitation processing of ascorbic acid treated precooled sugarcane juice for physiochemical, bioactive, enzyme stability, and microbial safety	2023	10.1111/jfpe.14209		https://www.scopus.com/inward/record.uri?eid=2-s2.0-85143076573&doi=10.1111%2Fjfpe.14209&partnerID=40&md5=d9165552c351b977e1523ff73b17b9c4
Mishra, A.; Panthi, R.R.; Beckman, S.L.; Vijayaragavan, K.S.; Anand, S.; Metzger, L.E.	Effects of hydrodynamic cavitation and temperature on nanofiltration performance for concentrating ultrafiltered skim milk	2023	10.1111/1471-0307.12940		https://www.scopus.com/inward/record.uri?eid=2-s2.0-85147270636&doi=10.1111%2F1471-0307.12940&partnerID=40&md5=3e12e6ce231ad0481cf85b51610fc904
Kamal, H.; Ali, A.; Sivakumar, S.; Le, C.F.	Impact of cavitation on the structure and functional quality of extracted protein from food sources – An overview	2023	10.1016/j.foodchem.2022.135071	36493478.0	https://www.scopus.com/inward/record.uri?eid=2-s2.0-85145424890&doi=10.1016%2Fj.foodchem.2022.135071&partnerID=40&md5=5c88253a7d81f62737285397d9905cff
Castro‑Muñoz, R.; Boczkaj, G.; Jafari, S.M.	The role of hydrodynamic cavitation in tuning physicochemical properties of food items: A comprehensive review	2023	10.1016/j.tifs.2023.03.010		https://www.scopus.com/inward/record.uri?eid=2-s2.0-85150057822&doi=10.1016%2Fj.tifs.2023.03.010&partnerID=40&md5=cd19136502085255b53efc8a91d026e6
Faraloni, C.; Albanese, L.; Chini Zittelli, G.; Meneguzzo, F.; Tagliavento, L.; Zabini, F.	New Route to the Production of Almond Beverages Using Hydrodynamic Cavitation	2023	10.3390/foods12050935		https://www.scopus.com/inward/record.uri?eid=2-s2.0-85149624884&doi=10.3390%2Ffoods12050935&partnerID=40&md5=4e6b7cba409f9c7881351ca4864bc8cd
Mittal, R.; Ranade, V.	Intensifying extraction of biomolecules from macroalgae using vortex based hydrodynamic cavitation device	2023	10.1016/j.ultsonch.2023.106347	36870099.0	https://www.scopus.com/inward/record.uri?eid=2-s2.0-85149368704&doi=10.1016%2Fj.ultsonch.2023.106347&partnerID=40&md5=a22243226c4e19058b0c1a94f0cb57ea
Ranade, N.V.; Ranade, V.	ANN based surrogate model for key Physico-chemical effects of cavitation	2023	10.1016/j.ultsonch.2023.106327	36791483.0	https://www.scopus.com/inward/record.uri?eid=2-s2.0-85148068359&doi=10.1016%2Fj.ultsonch.2023.106327&partnerID=40&md5=e9d13b1bb350cdbe88bbc64f249a229f
Hou, Y.; Ren, X.; Huang, Y.; Xie, K.; Wang, K.; Wang, L.; Wei, F.; Yang, F.	Effects of hydrodynamic cavitation on physicochemical structure and emulsifying properties of tilapia (Oreochromis niloticus) myofibrillar protein	2023	10.3389/fnut.2023.1116100		https://www.scopus.com/inward/record.uri?eid=2-s2.0-85147657267&doi=10.3389%2Ffnut.2023.1116100&partnerID=40&md5=dc9c269a934140d1387a587a9811addb
Meneguzzo, F.; Albanese, L.; Faraloni, C.; Meneguzzo, C.; Tagliavento, L.; Zabini, F.	Pilot Scale Tannin Extraction from Chestnut Wood Waste Using Hydrodynamic Cavitation	2023	10.1007/978-3-031-38274-1_36		https://www.scopus.com/inward/record.uri?eid=2-s2.0-85171976694&doi=10.1007%2F978-3-031-38274-1_36&partnerID=40&md5=1bc39874c491a60fe1547ab8c4f66ddd
Nazari, S.; Gholami, A.; Khoshdast, H.; Li, J.; He, Y.; Hassanzadeh, A.	Advanced Simulation of Quartz Flotation Using Micro-Nanobubbles by Hybrid Serving of Historical Data (HD) and Deep Learning (DL) Methods	2023	10.3390/min13010128		https://www.scopus.com/inward/record.uri?eid=2-s2.0-85146627351&doi=10.3390%2Fmin13010128&partnerID=40&md5=239926b59e2de949be70f6d14b07525b
Annapoorna, R.P.; More, P.R.; Arya, S.S.	Effect of pressure and time on bioactive content, PPO inactivation, physicochemical and sensory properties of aonla (Emblica officinalis) juice during hydrodynamic cavitation processing	2023	10.1007/s10068-022-01164-2		https://www.scopus.com/inward/record.uri?eid=2-s2.0-85137440156&doi=10.1007%2Fs10068-022-01164-2&partnerID=40&md5=a694ba1fbf6a14dff9862d470b232a46
Eze, C.R.; Kwofie, E.M.; Adewale, P.; Lam, E.; Ngadi, M.	Advances in legume protein extraction technologies: A review	2022	10.1016/j.ifset.2022.103199		https://www.scopus.com/inward/record.uri?eid=2-s2.0-85142843542&doi=10.1016%2Fj.ifset.2022.103199&partnerID=40&md5=ff57c1aacee95630b81c268ee2e0eeec
Asaithambi, N.; Singha, P.; Singh, S.K.	Comparison of the effect of hydrodynamic and acoustic cavitations on functional, rheological and structural properties of egg white proteins	2022	10.1016/j.ifset.2022.103166		https://www.scopus.com/inward/record.uri?eid=2-s2.0-85139761256&doi=10.1016%2Fj.ifset.2022.103166&partnerID=40&md5=ab6f656f60615b407da350249d443e65
Munagala, M.; Shastri, Y.; Nagarajan, S.; Ranade, V.	Production of Bio-CNG from sugarcane bagasse: Commercialization potential assessment in Indian context	2022	10.1016/j.indcrop.2022.115590		https://www.scopus.com/inward/record.uri?eid=2-s2.0-85137179026&doi=10.1016%2Fj.indcrop.2022.115590&partnerID=40&md5=5352c5771ab5d0c60ac68c2139bf08ef
Gallina, L.; Cravotto, C.; Capaldi, G.; Grillo, G.; Cravotto, G.	Plant Extraction in Water: Towards Highly Efficient Industrial Applications	2022	10.3390/pr10112233		https://www.scopus.com/inward/record.uri?eid=2-s2.0-85141666410&doi=10.3390%2Fpr10112233&partnerID=40&md5=e4ca3f71ba1175ef6ad7f47464c65c4d
Mevada, J.; Shrung, R.; Khasgiwale, V.; Pandit, A.B.	Hybrid strategy for the selective recovery of the intracellular enzyme from the cytoplasmic location using hydrodynamic cavitation: Scalable approach	2022	10.1016/j.cep.2022.109152		https://www.scopus.com/inward/record.uri?eid=2-s2.0-85139364916&doi=10.1016%2Fj.cep.2022.109152&partnerID=40&md5=07e043c13d174c27c3cd597c4433837b
Scurria, A.; Pagliaro, M.; Pantaleo, G.; Meneguzzo, F.; Giordano, F.M.; Ciriminna, R.	CytroCell Micronized Cellulose Enhances the Structural and Thermal Properties of IntegroPectin Cross-Linked Films	2022	10.1021/acsabm.2c00658		https://www.scopus.com/inward/record.uri?eid=2-s2.0-85139730214&doi=10.1021%2Facsabm.2c00658&partnerID=40&md5=566f21d4b40bf7cd4f0743f3ccf59d5a
Patel, D.; Jayamohan, H.; Nze, U.; Lambert, C.; Feng, H.; Mahmood, T.; Gale, B.; Sant, H.	Design of a hydrodynamic cavitation system for the extraction and detection of Escherichia coli (O157:H7) from ground beef	2022	10.1016/j.snb.2022.132370		https://www.scopus.com/inward/record.uri?eid=2-s2.0-85134754669&doi=10.1016%2Fj.snb.2022.132370&partnerID=40&md5=991afe6de7a969c1687e82d6e5a49d17
Yao, Y.; Sun, Y.; Wang, X.; Song, Y.; Wang, Z.	Insight into the sludge reduction performances by hydrodynamic cavitation	2022	10.1016/j.jwpe.2022.102950		https://www.scopus.com/inward/record.uri?eid=2-s2.0-85132518938&doi=10.1016%2Fj.jwpe.2022.102950&partnerID=40&md5=78a14e3df7fb99a4eccf3bd7cb6343ba
Flori, L.; Albanese, L.; Calderone, V.; Meneguzzo, F.; Pagliaro, M.; Ciriminna, R.; Zabini, F.; Testai, L.	Cardioprotective Effects of Grapefruit IntegroPectin Extracted via Hydrodynamic Cavitation from By-Products of Citrus Fruits Industry: Role of Mitochondrial Potassium Channels	2022	10.3390/foods11182799		https://www.scopus.com/inward/record.uri?eid=2-s2.0-85138627322&doi=10.3390%2Ffoods11182799&partnerID=40&md5=f17316a4548abac34a49cc3b967bcd26
Lanfranchi, A.; Tassinato, G.; Valentino, F.; Martinez, G.A.; Jones, E.; Gioia, C.; Bertin, L.; Cavinato, C.	Hydrodynamic cavitation pre-treatment of urban waste: Integration with acidogenic fermentation, PHAs synthesis and anaerobic digestion processes	2022	10.1016/j.chemosphere.2022.134624	35439492.0	https://www.scopus.com/inward/record.uri?eid=2-s2.0-85130907673&doi=10.1016%2Fj.chemosphere.2022.134624&partnerID=40&md5=7f0ce26eafd78b916a76bca865289f79
Piacenza, E.; Presentato, A.; Alduina, R.; Scurria, A.; Pagliaro, M.; Albanese, L.; Meneguzzo, F.; Ciriminna, R.; Chillura Martino, D.F.	Cross-linked natural IntegroPectin films from citrus biowaste with intrinsic antimicrobial activity	2022	10.1007/s10570-022-04627-1		https://www.scopus.com/inward/record.uri?eid=2-s2.0-85130742656&doi=10.1007%2Fs10570-022-04627-1&partnerID=40&md5=e9d6857d18aef7c0ea7e54c3c3c7dfd2
Parenti, O.; Albanese, L.; Guerrini, L.; Zanoni, B.; Zabini, F.; Meneguzzo, F.	Whole wheat bread enriched with silver fir (Abies alba Mill.) needles extract: technological and antioxidant properties	2022	10.1002/jsfa.11704	34862604.0	https://www.scopus.com/inward/record.uri?eid=2-s2.0-85121423444&doi=10.1002%2Fjsfa.11704&partnerID=40&md5=cc6628ba87ee5efc686c1b89b1dea990
Li, X.; Ren, X.; Yang, F.; Huang, Y.; Huang, C.; Zhang, K.; Liu, C.	Effect of Hydrodynamic Cavitation on Transglutaminase-catalyzed Gelation Behavior of Soy Protein Isolate; 水力空化对大豆分离蛋白谷氨酰胺转氨酶促凝胶行为的影响	2022	10.7506/spkx1002-6630-20210610-138		https://www.scopus.com/inward/record.uri?eid=2-s2.0-85134294924&doi=10.7506%2Fspkx1002-6630-20210610-138&partnerID=40&md5=7caaee796cd2a8fed8c709c7acd4644a
Hou, Y.; Yang, F.; Cao, J.; Huang, Y.; Li, C.; Li, J.; Ren, X.	Effects of hydrodynamic cavitation at different pH values on the physicochemical properties and aggregation behavior of soybean glycinin	2022	10.1016/j.lwt.2022.113615		https://www.scopus.com/inward/record.uri?eid=2-s2.0-85131440507&doi=10.1016%2Fj.lwt.2022.113615&partnerID=40&md5=10db6bb7ad8e394e35c405dde413a1ab
Scurria, A.; Sciortino, M.; Garcia, A.R.; Pagliaro, M.; Avellone, G.; Fidalgo, A.; Albanese, L.; Meneguzzo, F.; Ciriminna, R.; Ilharco, L.M.	Red Orange and Bitter Orange IntegroPectin: Structure and Main Functional Compounds	2022	10.3390/molecules27103243	35630720.0	https://www.scopus.com/inward/record.uri?eid=2-s2.0-85130561633&doi=10.3390%2Fmolecules27103243&partnerID=40&md5=9430547e8922947d7a7bca048e85facd
Liu, G.; Bie, H.; Hao, Z.; Wang, Y.; Ren, W.; Hua, Z.	Characteristics of cavitation onset and development in a self-excited fluidic oscillator	2022	10.1016/j.ultsonch.2022.106018	35504138.0	https://www.scopus.com/inward/record.uri?eid=2-s2.0-85129466748&doi=10.1016%2Fj.ultsonch.2022.106018&partnerID=40&md5=a7b49ef5112f78d09a09f11d943ed593
Jitan, S.; Scurria, A.; Albanese, L.; Pagliaro, M.; Meneguzzo, F.; Zabini, F.; Al Sakkaf, R.; Yusuf, A.; Palmisano, G.; Ciriminna, R.	Micronized cellulose from citrus processing waste using water and electricity only	2022	10.1016/j.ijbiomac.2022.02.042	35157905.0	https://www.scopus.com/inward/record.uri?eid=2-s2.0-85124535937&doi=10.1016%2Fj.ijbiomac.2022.02.042&partnerID=40&md5=db1162a9dc0161ad953869f2daeee13b
Putri, D.D.P.; Maran, G.G.; Kusumastuti, Y.; Susidarti, R.A.; Meiyanto, E.; Ikawati, M.	Acute toxicity evaluation and immunomodulatory potential of hydrodynamic cavitation extract of citrus peels	2022	10.7324/japs.2022.120415		https://www.scopus.com/inward/record.uri?eid=2-s2.0-85129326728&doi=10.7324%2FJAPS.2022.120415&partnerID=40&md5=e6d647599a272f295820a4734da89802
Karimi, M.; Kamali, H.; Mohammadi, M.; Tafaghodi, M.	Evaluation of various techniques for production of inhalable dry powders for pulmonary delivery of peptide and protein	2022	10.1016/j.jddst.2022.103186		https://www.scopus.com/inward/record.uri?eid=2-s2.0-85125121139&doi=10.1016%2Fj.jddst.2022.103186&partnerID=40&md5=fc41ad944a540ef694e32dd5a8d60818
Nuzzo, D.; Scurria, A.; Picone, P.; Guiducci, A.; Pagliaro, M.; Giuseppe; Pantaleo; Albanese, L.; Meneguzzo, F.; Ciriminna, R.	A Gluten-Free Biscuit Fortified with Lemon IntegroPectin	2022	10.1002/slct.202104247		https://www.scopus.com/inward/record.uri?eid=2-s2.0-85124431638&doi=10.1002%2Fslct.202104247&partnerID=40&md5=81e903d404419df3cd09cbba9ac1e4da
Sun, X.; Liu, S.; Zhang, X.; Tao, Y.; Boczkaj, G.; Yoon, J.Y.; Xuan, X.	Recent advances in hydrodynamic cavitation-based pretreatments of lignocellulosic biomass for valorization	2022	10.1016/j.biortech.2021.126251	34728352.0	https://www.scopus.com/inward/record.uri?eid=2-s2.0-85122246668&doi=10.1016%2Fj.biortech.2021.126251&partnerID=40&md5=1fc24cbf6103b45b0d5e60f608d8be4e
Usenov, A.B.; Samandarov, D.I.; Alimova, D.K.; Safarov, Dj.E.; Sultanova, Sh.A.	Study of cellulose extraction and cavitation from plant raw materials	2022	10.1088/1755-1315/1112/1/012148		https://www.scopus.com/inward/record.uri?eid=2-s2.0-85144962935&doi=10.1088%2F1755-1315%2F1112%2F1%2F012148&partnerID=40&md5=e34d8307bf1f4612c9a587b71bb17a20
	International Conference on Chemical, Bio and Environmental Engineering, CHEMBIOEN 2021	2022			https://www.scopus.com/inward/record.uri?eid=2-s2.0-85130980326&partnerID=40&md5=35e2f2dcd1ae3b8d5a919f71568a8693
Vigneshwaran, G.; More, P.R.; Arya, S.S.	Non-thermal hydrodynamic cavitation processing of tomato juice for physicochemical, bioactive, and enzyme stability: Effect of process conditions, kinetics, and shelf-life extension	2022	10.1016/j.crfs.2022.01.025		https://www.scopus.com/inward/record.uri?eid=2-s2.0-85124282100&doi=10.1016%2Fj.crfs.2022.01.025&partnerID=40&md5=b68c193857d945a6ae4006d83f08be6c
Acciardo, E.; Tabasso, S.; Cravotto, G.; Bensaid, S.	Process intensification strategies for lignin valorization	2022	10.1016/j.cep.2021.108732		https://www.scopus.com/inward/record.uri?eid=2-s2.0-85123920181&doi=10.1016%2Fj.cep.2021.108732&partnerID=40&md5=1737958654c06f5771fcce0453f74cb3
Kim, H.; Cho, K.; Purev, O.; Choi, N.; Lee, J.	Remediation of Toxic Heavy Metal Contaminated Soil by Combining a Washing Ejector Based on Hydrodynamic Cavitation and Soil Washing Process	2022	10.3390/ijerph19020786	35055606.0	https://www.scopus.com/inward/record.uri?eid=2-s2.0-85122683716&doi=10.3390%2Fijerph19020786&partnerID=40&md5=bb29908c40bfbc128e337551521f4014
Chu, J.; Metcalfe, P.; Linford, H.V.; Zhao, S.; Goycoolea, F.M.; Chen, S.; Ye, X.; Holmes, M.; Orfila, C.	Short-time acoustic and hydrodynamic cavitation improves dispersibility and functionality of pectin-rich biopolymers from citrus waste.	2022	10.1016/j.jclepro.2021.129789		https://www.scopus.com/inward/record.uri?eid=2-s2.0-85120382061&doi=10.1016%2Fj.jclepro.2021.129789&partnerID=40&md5=5a14632e11d721f84528d1cb197fedb3
Ozturk, O.K.; Turasan, H.	Latest developments in the applications of microfluidization to modify the structure of macromolecules leading to improved physicochemical and functional properties	2022	10.1080/10408398.2021.1875981	33492179.0	https://www.scopus.com/inward/record.uri?eid=2-s2.0-85099804894&doi=10.1080%2F10408398.2021.1875981&partnerID=40&md5=99917565ac9bc12965ec748f3539d52a
De-Alwis, S.; Abbasi-Shirsavar, M.; Singh, S.; Hashemi, N.N.	Hydrodynamic cavitation for scalable exfoliation of few-layered graphene nanosheets	2021	10.1088/1361-6528/ac2096	34431479.0	https://www.scopus.com/inward/record.uri?eid=2-s2.0-85116442226&doi=10.1088%2F1361-6528%2Fac2096&partnerID=40&md5=1134f7790f62e513e411e1aa5413b96f
Lakhe, M.; Parbat, S.A.; Bhanvase, B.A.; Sonawane, S.H.	Enhanced performance of emulsion liquid membrane prepared with aid of hydrodynamic cavitation for effective removal of Pb (II) from aqueous feed phase: Optimization using Artificial Neutral Networks modeling	2021	10.1016/j.jece.2021.106866		https://www.scopus.com/inward/record.uri?eid=2-s2.0-85120352240&doi=10.1016%2Fj.jece.2021.106866&partnerID=40&md5=97acc8858d29e470bde427eee088add2
Nagarajan, S.; Ranade, V.	Valorizing Waste Biomass via Hydrodynamic Cavitation and Anaerobic Digestion	2021	10.1021/acs.iecr.1c03177		https://www.scopus.com/inward/record.uri?eid=2-s2.0-85119074154&doi=10.1021%2Facs.iecr.1c03177&partnerID=40&md5=06f16b5de6cd844c90f20399e5464131
	5+1 International Meeting for Researchers in Materials and Plasma Technology, 5+1 IMRMPT 2021	2021			https://www.scopus.com/inward/record.uri?eid=2-s2.0-85118645415&partnerID=40&md5=038f4f4f055aa91e52c7dbade02e8414
Ebrahimi, A.; Razaghian, A.H.; Tootian, A.; Seif, M.S.	An experimental investigation of hydrodynamic performance, cavitation, and noise of a normal skew B-series marine propeller in the cavitation tunnel	2021	10.1016/j.oceaneng.2021.109739		https://www.scopus.com/inward/record.uri?eid=2-s2.0-85113601162&doi=10.1016%2Fj.oceaneng.2021.109739&partnerID=40&md5=29ad575124f752e0c8146e774c26ce81
Hung, C.-M.; Huang, C.-P.; Chen, C.-W.; Hsieh, S.; Dong, C.-D.	Remediation of contaminated dredged harbor sediments by combining hydrodynamic cavitation, hydrocyclone, and persulfate oxidation process	2021	10.1016/j.jhazmat.2021.126594	34293689.0	https://www.scopus.com/inward/record.uri?eid=2-s2.0-85110422160&doi=10.1016%2Fj.jhazmat.2021.126594&partnerID=40&md5=468d9296e1708113c2e5bdefce19b57e
Scurria, A.; Sciortino, M.; Albanese, L.; Nuzzo, D.; Zabini, F.; Meneguzzo, F.; Alduina, R.; Presentato, A.; Pagliaro, M.; Avellone, G.; Ciriminna, R.	Flavonoids in Lemon and Grapefruit IntegroPectin**	2021	10.1002/open.202100223	34704664.0	https://www.scopus.com/inward/record.uri?eid=2-s2.0-85118341668&doi=10.1002%2Fopen.202100223&partnerID=40&md5=2ecd2df23d38cc890dbbacee3b6044ff
Mane, M.B.; Bhandari, V.M.; Ranade, V.	Safe water and technology initiative for water disinfection: Application of natural plant derived materials	2021	10.1016/j.jwpe.2021.102280		https://www.scopus.com/inward/record.uri?eid=2-s2.0-85113596189&doi=10.1016%2Fj.jwpe.2021.102280&partnerID=40&md5=63ec5e0aa49429749a4b2217d06c305a
Arya, S.S.; More, P.R.; Terán-Hilares, R.T.; Pereira, B.; Arantes, V.; da Silva, S.S.; Santos, J.C.	Effect of thermally assisted hydrodynamic cavitation (HC) processing on physical, nutritional, microbial quality, and pectin methyl esterase (PME) inactivation kinetics in orange juice at different time and temperatures	2021	10.1111/jfpp.15794		https://www.scopus.com/inward/record.uri?eid=2-s2.0-85112594076&doi=10.1111%2Fjfpp.15794&partnerID=40&md5=a531e7772ac8edb1ebb02c2371e0e862
Nuzzo, D.; Scordino, M.; Scurria, A.; Giardina, C.; Giordano, F.M.; Meneguzzo, F.; Mudò, G.; Pagliaro, M.; Picone, P.; Attanzio, A.; Raimondo, S.; Ciriminna, R.; Di Liberto, V.	Protective, antioxidant and antiproliferative activity of grapefruit integropectin on sh-sy5y cells	2021	10.3390/ijms22179368	34502276.0	https://www.scopus.com/inward/record.uri?eid=2-s2.0-85113835354&doi=10.3390%2Fijms22179368&partnerID=40&md5=5b7cccfaa83dd02e4aa40990d554483a
Lee, I.; Han, J.-I.	Development of a pretreatment method based on Fenton-like reaction combined with hydrodynamic cavitation for lipid extraction from wet microalgae	2021	10.1016/j.renene.2021.04.130		https://www.scopus.com/inward/record.uri?eid=2-s2.0-85105795281&doi=10.1016%2Fj.renene.2021.04.130&partnerID=40&md5=1cf47e8a7a6f5f05df444dd0ff63598a
Ugolini, F.; Crisci, A.; Albanese, L.; Cencetti, G.; Maienza, A.; Michelozzi, M.; Zabini, F.; Meneguzzo, F.	Effects of silver fir (Abies alba Mill.) needle extract produced via hydrodynamic cavitation on seed germination	2021	10.3390/plants10071399		https://www.scopus.com/inward/record.uri?eid=2-s2.0-85109157021&doi=10.3390%2Fplants10071399&partnerID=40&md5=8d6a0d7f6e30df9385195c8bfc3c09e8
Ranade, N.V.; Sarvothaman, V.; Ranade, V.	Acoustic Analysis of Vortex-based Cavitation Devices: Inception and extent of cavitation	2021	10.1021/acs.iecr.1c01005		https://www.scopus.com/inward/record.uri?eid=2-s2.0-85108446835&doi=10.1021%2Facs.iecr.1c01005&partnerID=40&md5=cedd2661792b32a68a1ca75f3bacf689
Verdini, F.; Calcio Gaudino, E.C.; Grillo, G.; Tabasso, S.; Cravotto, G.	Cellulose recovery from agri-food residues by effective cavitational treatments	2021	10.3390/app11104693		https://www.scopus.com/inward/record.uri?eid=2-s2.0-85107299715&doi=10.3390%2Fapp11104693&partnerID=40&md5=0fb2df8774d9bb597a2721e278b593e2
Zhou, Y.; Lim, W.C.D.	Influence of high-intensity focused ultrasound (Hifu) ablation on arteries: Ex vivo studies	2021	10.3390/mi12050485		https://www.scopus.com/inward/record.uri?eid=2-s2.0-85105626830&doi=10.3390%2Fmi12050485&partnerID=40&md5=ed61bc47087362b2cb42c20517e54beb
Nuzzo, D.; Picone, P.; Giardina, C.; Scordino, M.; Mudò, G.; Pagliaro, M.; Scurria, A.; Meneguzzo, F.; Ilharco, L.M.; Fidalgo, A.; Alduina, R.; Presentato, A.; Ciriminna, R.; Di Liberto, V.	New neuroprotective effect of lemon integropectin on neuronal cellular model	2021	10.3390/antiox10050669		https://www.scopus.com/inward/record.uri?eid=2-s2.0-85104581460&doi=10.3390%2Fantiox10050669&partnerID=40&md5=4c721d3ea319c1505b6047abc4deabd1
Pegu, K.; Arya, S.S.	Comparative assessment of HTST, hydrodynamic cavitation and ultrasonication on physico-chemical properties, microstructure, microbial and enzyme inactivation of raw milk	2021	10.1016/j.ifset.2021.102640		https://www.scopus.com/inward/record.uri?eid=2-s2.0-85101335412&doi=10.1016%2Fj.ifset.2021.102640&partnerID=40&md5=6b99317d4073e923d31656ddd74d6b0b
Johansson, Ö.; Pamidi, T.; Shankar, V.	Extraction of tungsten from scheelite using hydrodynamic and acoustic cavitation	2021	10.1016/j.ultsonch.2020.105408	33310454.0	https://www.scopus.com/inward/record.uri?eid=2-s2.0-85098464814&doi=10.1016%2Fj.ultsonch.2020.105408&partnerID=40&md5=ea905deeb6a1fafbf49af286a45690ae
Muley, A.; Bhalchandra Pandit, A.; Singhal, R.; Govind Dalvi, S.	Production of biologically active peptides by hydrolysis of whey protein isolates using hydrodynamic cavitation	2021	10.1016/j.ultsonch.2020.105385	33271422.0	https://www.scopus.com/inward/record.uri?eid=2-s2.0-85097332480&doi=10.1016%2Fj.ultsonch.2020.105385&partnerID=40&md5=75e8c17d862b9c731198a50f3dd91349
Sun, X.; Xuan, X.; Ji, L.; Chen, S.; Liu, J.; Zhao, S.; Park, S.; Yoon, J.Y.; Om, A.S.	A novel continuous hydrodynamic cavitation technology for the inactivation of pathogens in milk	2021	10.1016/j.ultsonch.2020.105382	33276234.0	https://www.scopus.com/inward/record.uri?eid=2-s2.0-85096964112&doi=10.1016%2Fj.ultsonch.2020.105382&partnerID=40&md5=5697009a3e6a63c2e88c2337979fd503
Bhat, A.P.; Holkar, C.R.; Jadhav, A.J.; Pinjari, D.V.	Acoustic and hydrodynamic cavitation assisted hydrolysis and valorisation of waste human hair for the enrichment of amino acids	2021	10.1016/j.ultsonch.2020.105368	33125965.0	https://www.scopus.com/inward/record.uri?eid=2-s2.0-85093944347&doi=10.1016%2Fj.ultsonch.2020.105368&partnerID=40&md5=798f17bfc4e270a660be0fc240b47a90
Scurria, A.; Albanese, L.; Pagliaro, M.; Zabini, F.; Giordano, F.M.; Meneguzzo, F.; Ciriminna, R.	Cytrocell: Valued cellulose from citrus processing waste	2021	10.3390/molecules26030596	33498706.0	https://www.scopus.com/inward/record.uri?eid=2-s2.0-85100533755&doi=10.3390%2Fmolecules26030596&partnerID=40&md5=7ed39bb83d4e086ea8927ef876a75855
Gregersen, S.B.; Glover, Z.J.; Wiking, L.; Simonsen, A.C.; Bertelsen, K.; Pedersen, B.; Poulsen, K.R.; Andersen, U.; Hammershøj, M.	Microstructure and rheology of acid milk gels and stirred yoghurts –quantification of process-induced changes by auto- and cross correlation image analysis	2021	10.1016/j.foodhyd.2020.106269		https://www.scopus.com/inward/record.uri?eid=2-s2.0-85089936429&doi=10.1016%2Fj.foodhyd.2020.106269&partnerID=40&md5=b5d9263f97c241e2ac450d94ffb80311
Konde, K.S.; Nagarajan, S.; Kumar, V.; Patil, S.V.; Ranade, V.	Sugarcane bagasse based biorefineries in India: Potential and challenges	2021	10.1039/d0se01332c		https://www.scopus.com/inward/record.uri?eid=2-s2.0-85099164324&doi=10.1039%2Fd0se01332c&partnerID=40&md5=7ac4d0d355c3fd6972a3e166b7a779b9
Bargole, S.S.; Bhoi, R.; George, S.; Saharan, V.K.	Valorization of waste cooking oil (WCO) into biodiesel using acoustic and hydrodynamic cavitation	2021	10.1016/b978-0-12-823139-5.00015-0		https://www.scopus.com/inward/record.uri?eid=2-s2.0-85118478947&doi=10.1016%2FB978-0-12-823139-5.00015-0&partnerID=40&md5=6da1d837aa1f817c1f89fcb20e00d58b
Khrunina, N.P.; Lipina, L.N.	Development of approaches to placer mine waste management in Russia's Far East; РАЗВИТИЕ ПОДХОДОВ К ОСВОЕНИЮ ТЕХНОГЕННЫХ ОБЪЕКТОВ РОССЫПНЫХ МЕСТОРОЖДЕНИЙ В ДАЛЬНЕВОСТОЧНОМ РЕГИОНЕ	2021	10.25018/0236_1493_2021_4_0_134		https://www.scopus.com/inward/record.uri?eid=2-s2.0-85104558302&doi=10.25018%2F0236_1493_2021_4_0_134&partnerID=40&md5=db8ed471b498b73b6d78b94f52a3454c
Scurria, A.; Sciortino, M.; Presentato, A.; Lino, C.; Piacenza, E.; Albanese, L.; Zabini, F.; Meneguzzo, F.; Nuzzo, D.; Pagliaro, M.; Chillura Martino, D.F.; Alduina, R.; Avellone, G.; Ciriminna, R.	Volatile Compounds of Lemon and Grapefruit IntegroPectin	2021	10.3390/molecules26010051	33374383.0	https://www.scopus.com/inward/record.uri?eid=2-s2.0-85099115477&doi=10.3390%2Fmolecules26010051&partnerID=40&md5=e1068b5f2fe56985db0373b14f424e6f
Mane, M.B.; Bhandari, V.M.; Balapure, K.; Ranade, V.	Destroying antimicrobial resistant bacteria (AMR) and difficult, opportunistic pathogen using cavitation and natural oils/plant extract	2020	10.1016/j.ultsonch.2020.105272	32739732.0	https://www.scopus.com/inward/record.uri?eid=2-s2.0-85088830757&doi=10.1016%2Fj.ultsonch.2020.105272&partnerID=40&md5=f21f505c15b7968bad81f8490aeebcd9
Arya, S.S.; Sawant, O.; Sonawane, S.; Loke Show, P.L.; Waghamare, A.; Terán-Hilares, R.T.; Santos, J.C.	Novel, Nonthermal, Energy Efficient, Industrially Scalable Hydrodynamic Cavitation–Applications in Food Processing	2020	10.1080/87559129.2019.1669163		https://www.scopus.com/inward/record.uri?eid=2-s2.0-85074014571&doi=10.1080%2F87559129.2019.1669163&partnerID=40&md5=89d1462c0f0801b6b0a86daea885fe0e
Ciriminna, R.; Forest, B.; Meneguzzo, F.; Pagliaro, M.; Hamann, M.T.	Technical and economic feasibility of a stable yellow natural colorant production from waste lemon peel	2020	10.3390/app10196812		https://www.scopus.com/inward/record.uri?eid=2-s2.0-85092660329&doi=10.3390%2Fapp10196812&partnerID=40&md5=7d42b7e31d8ad6de20557bf9d5856453
Ciocanea, A.; Vasile, E.; Ionescu, V.; Maxim, F.I.; Diac, C.; Miron, C.; Stamatin, S.N.	Second life application of automotive catalysts: Hydrodynamic cavitation recovery and photo water splitting	2020	10.3390/met10101307		https://www.scopus.com/inward/record.uri?eid=2-s2.0-85091754150&doi=10.3390%2Fmet10101307&partnerID=40&md5=6755a766c9506849f0be7a5ccc79eb1b
Gregersen, S.B.; Wiking, L.; Metto, D.J.; Bertelsen, K.; Pedersen, B.; Poulsen, K.R.; Andersen, U.; Hammershøj, M.	Hydrodynamic cavitation of raw milk: Effects on microbial inactivation, physical and functional properties	2020	10.1016/j.idairyj.2020.104790		https://www.scopus.com/inward/record.uri?eid=2-s2.0-85087486879&doi=10.1016%2Fj.idairyj.2020.104790&partnerID=40&md5=a88c8fef6482903b362a30f076989c3c
Presentato, A.; Piacenza, E.; Scurria, A.; Albanese, L.; Zabini, F.; Meneguzzo, F.; Nuzzo, D.; Pagliaro, M.; Chillura Martino, D.F.; Alduina, R.; Ciriminna, R.	A new water-soluble bactericidal agent for the treatment of infections caused by gram-positive and gram-negative bacterial strains	2020	10.3390/antibiotics9090586		https://www.scopus.com/inward/record.uri?eid=2-s2.0-85090628408&doi=10.3390%2Fantibiotics9090586&partnerID=40&md5=58b6c3f373de39e3e3bd9157f09ff64d
Cravotto, G.; Cravotto, C.; Veselov, V.V.	Ultrasound- and Hydrodynamic-Cavitation Assisted Extraction in Food Processing	2020			https://www.scopus.com/inward/record.uri?eid=2-s2.0-85118408017&partnerID=40&md5=447fca9402c00710bf35c6aaaf96f8cf
Katariya, P.; Arya, S.S.; Pandit, A.B.	Novel, non-thermal hydrodynamic cavitation of orange juice: Effects on physical properties and stability of bioactive compounds	2020	10.1016/j.ifset.2020.102364		https://www.scopus.com/inward/record.uri?eid=2-s2.0-85084914862&doi=10.1016%2Fj.ifset.2020.102364&partnerID=40&md5=a6b185d420cd308e0b2f00175c775ece
	3rd National Conference on Current and Emerging Process Technologies, CONCEPT 2020	2020			https://www.scopus.com/inward/record.uri?eid=2-s2.0-85085762260&partnerID=40&md5=e2fbe2a815bb333ff1642f13e694b048
Nuzzo, D.; Cristaldi, L.; Sciortino, M.; Albanese, L.; Scurria, A.; Zabini, F.; Lino, C.; Pagliaro, M.; Meneguzzo, F.; DI CARLO, M.; Ciriminna, R.	Exceptional Antioxidant, Non-Cytotoxic Activity of Integral Lemon Pectin from Hydrodynamic Cavitation	2020	10.1002/slct.202000375		https://www.scopus.com/inward/record.uri?eid=2-s2.0-85084470834&doi=10.1002%2Fslct.202000375&partnerID=40&md5=8d34f742e5a095c6b98484284b9ddbdf
Presentato, A.; Scurria, A.; Albanese, L.; Lino, C.; Sciortino, M.; Pagliaro, M.; Zabini, F.; Meneguzzo, F.; Alduina, R.; Nuzzo, D.; Ciriminna, R.	Superior Antibacterial Activity of Integral Lemon Pectin Extracted via Hydrodynamic Cavitation	2020	10.1002/open.202000076		https://www.scopus.com/inward/record.uri?eid=2-s2.0-85085484913&doi=10.1002%2Fopen.202000076&partnerID=40&md5=b7e3e1930ae7edcd688344004210e0a6
Terán-Hilares, R.T.; Dionízio, R.M.; Sánchez-Muñoz, S.S.; Prado, C.A.; de Sousa Júnior, R.; da Silva, S.S.; Santos, J.C.	Hydrodynamic cavitation-assisted continuous pre-treatment of sugarcane bagasse for ethanol production: Effects of geometric parameters of the cavitation device	2020	10.1016/j.ultsonch.2019.104931	31945566.0	https://www.scopus.com/inward/record.uri?eid=2-s2.0-85077733854&doi=10.1016%2Fj.ultsonch.2019.104931&partnerID=40&md5=a0bbe2511956351a3d523ddc7d1d06a6
Murtiningrum; Suryadarma, P.; Suryani, A.; Manguwidjaja, D.	Determination of ultrafiltration resistance using series resistance model in inulin purification from red fruit (Pandanus conoideus L.) pedicel extract	2020	10.1088/1755-1315/443/1/012086		https://www.scopus.com/inward/record.uri?eid=2-s2.0-85083039709&doi=10.1088%2F1755-1315%2F443%2F1%2F012086&partnerID=40&md5=3dfe980c809681a6e639b9caef2a5246
Panda, D.; Saharan, V.K.; Sivakumar, S.	Controlled hydrodynamic cavitation: A review of recent advances and perspectives for greener processing	2020	10.3390/pr8020220		https://www.scopus.com/inward/record.uri?eid=2-s2.0-85080933457&doi=10.3390%2Fpr8020220&partnerID=40&md5=18497d3c86a0fb99016622157c0a7aad
Khaire, R.A.; Gogate, P.R.	Application of hydrodynamic cavitation in food processing	2020	10.1016/b978-0-12-818275-8.00003-9		https://www.scopus.com/inward/record.uri?eid=2-s2.0-85126800584&doi=10.1016%2FB978-0-12-818275-8.00003-9&partnerID=40&md5=637f1608daf0689dc11f5ca6c4a8c331
Setyawan, M.; Mulyono, P.; Sutijan; Pradana, Y.S.; Prasakti, L.; Budiman, A.	Effect of devices and driving pressures on energy requirements and mass transfer coefficient on microalgae lipid extraction assisted by hydrodynamic cavitation	2020	10.14710/ijred.2020.26773		https://www.scopus.com/inward/record.uri?eid=2-s2.0-85092059574&doi=10.14710%2Fijred.2020.26773&partnerID=40&md5=d5c74737a180f5e85eb951d21692dc0e
Grek, O.; Pshenychna, T.; Tsygankov, S.; Savchenko, O.; Ochkolyas, О.	Fat effect of standardized milk on qualimetric indicators of protein-blueberry concentrates	2020			https://www.scopus.com/inward/record.uri?eid=2-s2.0-85092049934&partnerID=40&md5=642233455ac7b720327d0d05fb86c1a8
Meneguzzo, F.; Ciriminna, R.; Zabini, F.; Pagliaro, M.	Review of evidence available on hesperidin-rich products as potential tools against COVID-19 and hydrodynamic cavitation-based extraction as a method of increasing their production	2020	10.3390/pr8050549		https://www.scopus.com/inward/record.uri?eid=2-s2.0-85084699702&doi=10.3390%2FPR8050549&partnerID=40&md5=7cfcaedc8a6a67decfe49878e1b3f9cf
Zhou, J.Z.; Li, H.; Chow, R.S.; Liu, Q.; Xu, Z.; Masliyah, J.	Role of mineral flotation technology in improving bitumen extraction from mined Athabasca oil sands—II. Flotation hydrodynamics of water-based oil sand extraction	2020	10.1002/cjce.23598		https://www.scopus.com/inward/record.uri?eid=2-s2.0-85074042321&doi=10.1002%2Fcjce.23598&partnerID=40&md5=18d092890024a9ff1ae3665804cfca25
Ren, X.; Li, C.; Yang, F.; Huang, Y.; Huang, C.; Zhang, K.; Yan, L.	Comparison of hydrodynamic and ultrasonic cavitation effects on soy protein isolate functionality	2020	10.1016/j.jfoodeng.2019.109697		https://www.scopus.com/inward/record.uri?eid=2-s2.0-85070992481&doi=10.1016%2Fj.jfoodeng.2019.109697&partnerID=40&md5=c8bfea928ce1bdcebce47a4e3365410e
Wu, Z.; Ferreira, D.F.; Crudo, D.; Bosco, V.; Stevanato, L.; Costale, A.; Cravotto, G.	Plant and biomass extraction and valorisation under hydrodynamic cavitation	2019	10.3390/pr7120965		https://www.scopus.com/inward/record.uri?eid=2-s2.0-85079615840&doi=10.3390%2FPR7120965&partnerID=40&md5=2bff3739bb119e916f2da91068ba2c43
Malovanyy, M.; Zhuk, V.; Nykyforov, V.; Bordun, I.; Balandiukh, I.; Leskiv, G.	Experimental investigation of Microcystis aeruginosa cyanobacteria thickening to obtain a biomass for the energy production	2019	10.2478/jwld-2019-0069		https://www.scopus.com/inward/record.uri?eid=2-s2.0-85077977932&doi=10.2478%2Fjwld-2019-0069&partnerID=40&md5=c0cab4b3436a44db16571f45848ecbfc
Díez, D.; Urueña, A.; Barrios, C.; Antolín, G.	Valorization of Rendering Fats to Produce Biodiesel by Single and Multi Orifice Plate Cavitation Reactor	2019	10.1007/s12649-019-00676-z		https://www.scopus.com/inward/record.uri?eid=2-s2.0-85074495604&doi=10.1007%2Fs12649-019-00676-z&partnerID=40&md5=75d9379489bc307d20fc7aee814ec85f
Salve, A.R.; Pegu, K.; Arya, S.S.	Comparative assessment of high-intensity ultrasound and hydrodynamic cavitation processing on physico-chemical properties and microbial inactivation of peanut milk	2019	10.1016/j.ultsonch.2019.104728	31421619.0	https://www.scopus.com/inward/record.uri?eid=2-s2.0-85070530197&doi=10.1016%2Fj.ultsonch.2019.104728&partnerID=40&md5=fb043fda6757cf2c8f8c238a35e80752
Gregersen, S.B.; Wiking, L.; Bertelsen, K.; Tangsanthatkun, J.; Pedersen, B.; Poulsen, K.R.; Andersen, U.; Hammershøj, M.	Viscosity reduction in concentrated protein solutions by hydrodynamic cavitation	2019	10.1016/j.idairyj.2019.04.015		https://www.scopus.com/inward/record.uri?eid=2-s2.0-85067178300&doi=10.1016%2Fj.idairyj.2019.04.015&partnerID=40&md5=2a17062dd4d84de5480a351d0d55571c
Nagarajan, S.; Ranade, V.	Pretreatment of Lignocellulosic Biomass Using Vortex-Based Devices for Cavitation: Influence on Biomethane Potential	2019	10.1021/acs.iecr.9b00859		https://www.scopus.com/inward/record.uri?eid=2-s2.0-85068144080&doi=10.1021%2Facs.iecr.9b00859&partnerID=40&md5=391c35f211312669ddb98472ccdc37c9
Meneguzzo, F.; Brunetti, C.; Fidalgo, A.; Ciriminna, R.; Delisi, R.; Albanese, L.; Zabini, F.; Gori, A.; Nascimento, L.B.S.; De Carlo, A.; Francesco, F.; Ilharco, L.M.; Pagliaro, M.	Real-scale integral valorization of waste orange peel via hydrodynamic cavitation	2019	10.3390/pr7090581		https://www.scopus.com/inward/record.uri?eid=2-s2.0-85072186622&doi=10.3390%2Fpr7090581&partnerID=40&md5=db4b0320b2f9c469938a6227f0fc1efd
Antunes, F.A.F.; Chandel, A.K.; Terán-Hilares, R.T.; Ingle, A.P.; Rai, M.; Milessi, T.S.; da Silva, S.S.; Santos, J.C.	Overcoming challenges in lignocellulosic biomass pretreatment for second-generation (2G) sugar production: emerging role of nano, biotechnological and promising approaches	2019	10.1007/s13205-019-1761-1		https://www.scopus.com/inward/record.uri?eid=2-s2.0-85066145966&doi=10.1007%2Fs13205-019-1761-1&partnerID=40&md5=0d32cfb96710558ac2bd77667ec51aa4
Waghmare, A.; Nagula, K.; Pandit, A.B.; Arya, S.S.	Hydrodynamic cavitation for energy efficient and scalable process of microalgae cell disruption	2019	10.1016/j.algal.2019.101496		https://www.scopus.com/inward/record.uri?eid=2-s2.0-85064632077&doi=10.1016%2Fj.algal.2019.101496&partnerID=40&md5=f230a116b08b889959dca82a77867fc9
Terán-Hilares, R.T.; Dos Santos, J.G.; Shiguematsu, N.B.; Ajaz, M.A.; da Silva, S.S.; Santos, J.C.	Low-pressure homogenization of tomato juice using hydrodynamic cavitation technology: Effects on physical properties and stability of bioactive compounds	2019	10.1016/j.ultsonch.2019.01.039	30765218.0	https://www.scopus.com/inward/record.uri?eid=2-s2.0-85061304099&doi=10.1016%2Fj.ultsonch.2019.01.039&partnerID=40&md5=3703f6e7846b9e3943ae2fb06d7e6049
Lee, I.; Oh, Y.-K.; Han, J.-I.	Design optimization of hydrodynamic cavitation for effectual lipid extraction from wet microalgae	2019	10.1016/j.jece.2019.102942		https://www.scopus.com/inward/record.uri?eid=2-s2.0-85061562570&doi=10.1016%2Fj.jece.2019.102942&partnerID=40&md5=744380b949fff3fe7a3e62745a9867d2
Mevada, J.; Devi, S.; Pandit, A.B.	Large scale microbial cell disruption using hydrodynamic cavitation: Energy saving options	2019	10.1016/j.bej.2018.12.010		https://www.scopus.com/inward/record.uri?eid=2-s2.0-85059231240&doi=10.1016%2Fj.bej.2018.12.010&partnerID=40&md5=ff4493968e4cc161d1561dfa32b8d3a3
Panda, D.; Sivakumar, S.	Cavitation technology-the future of greener extraction method: A review on the extraction of natural products and process intensification mechanism and perspectives	2019	10.3390/app9040766		https://www.scopus.com/inward/record.uri?eid=2-s2.0-85062145569&doi=10.3390%2Fapp9040766&partnerID=40&md5=e59ec345f60e698d961fef1e4586da7a
Albanese, L.; Bonetti, A.; D'Acqui, L.P.; Meneguzzo, F.; Zabini, F.	Affordable production of antioxidant aqueous solutions by hydrodynamic cavitation processing of silver fir (Abies alba Mill.) needles	2019	10.3390/foods8020065		https://www.scopus.com/inward/record.uri?eid=2-s2.0-85063204971&doi=10.3390%2Ffoods8020065&partnerID=40&md5=ab42deda254a0f4e67d909497aecc095
Liu, H.; Sun, Y.; Zhang, H.; Wang, J.; Wei, J.	Hydrodynamic cavitation enhanced biosynthesis of silver nanoparticles at room temperature and its mechanism	2019	10.1016/j.matlet.2018.10.103		https://www.scopus.com/inward/record.uri?eid=2-s2.0-85055490569&doi=10.1016%2Fj.matlet.2018.10.103&partnerID=40&md5=f598c177bf3d7a7be882764b68a84fac
Harrison, S.T.L.	Cell disruption	2019	10.1016/b978-0-444-64046-8.00134-8		https://www.scopus.com/inward/record.uri?eid=2-s2.0-85079512617&doi=10.1016%2FB978-0-444-64046-8.00134-8&partnerID=40&md5=1f72e1be12ca46b46845539fc3d453b1
Asaithambi, N.; Singha, P.; Dwivedi, M.; Singh, S.K.	Hydrodynamic cavitation and its application in food and beverage industry: A review	2019	10.1111/jfpe.13144		https://www.scopus.com/inward/record.uri?eid=2-s2.0-85067699703&doi=10.1111%2Fjfpe.13144&partnerID=40&md5=64115682413d03d49e1493099951034c
Grillo, G.; Boffa, L.; Binello, A.; Mantegna, S.; Cravotto, G.; Chemat, F.; Dizhbite, T.; Petersone, L.; Telysheva, G.	Cocoa bean shell waste valorisation; extraction from lab to pilot-scale cavitational reactors	2019	10.1016/j.foodres.2018.08.057	30599932.0	https://www.scopus.com/inward/record.uri?eid=2-s2.0-85052315642&doi=10.1016%2Fj.foodres.2018.08.057&partnerID=40&md5=d581160de793aef68b52b72510b3fe28
Cravotto, G.; Mariatti, F.; Gunjević, V.; Secondo, M.; Villa, M.; Parolin, J.; Cavaglià, G.	Pilot scale cavitational reactors and other enabling technologies to design the industrial recovery of polyphenols from agro-food by-products, a technical and economical overview	2018	10.3390/foods7090130		https://www.scopus.com/inward/record.uri?eid=2-s2.0-85063231816&doi=10.3390%2Ffoods7090130&partnerID=40&md5=e70c7d94d3dfad8210e3557d623d83ba
Liu, H.; Lu, M.; Zhu, M.; Zhang, H.; Zhao, K.; Wang, J.; Wei, J.	Continuous biosynthesis of silver nanoparticles in a hydrodynamic cavitation device and modeling of the process by numerical simulation strategy	2018	10.1007/s11051-018-4330-3		https://www.scopus.com/inward/record.uri?eid=2-s2.0-85052707491&doi=10.1007%2Fs11051-018-4330-3&partnerID=40&md5=4ce6ffa9461223c97723a552054e1f64
Hong, D.-X.; Yun, Y.-L.; Guan, Y.-X.; Yao, S.-J.	Preparation of micrometric powders of parathyroid hormone (PTH1–34)-loaded chitosan oligosaccharide by supercritical fluid assisted atomization	2018	10.1016/j.ijpharm.2018.05.022	29751142.0	https://www.scopus.com/inward/record.uri?eid=2-s2.0-85047006852&doi=10.1016%2Fj.ijpharm.2018.05.022&partnerID=40&md5=caaa2ab39bd61cb820a334f9d1d0359e
Makoś-Chełstowska, P.; Fernandes, A.; Przyjazny, A.; Boczkaj, G.	Sample preparation procedure using extraction and derivatization of carboxylic acids from aqueous samples by means of deep eutectic solvents for gas chromatographic-mass spectrometric analysis	2018	10.1016/j.chroma.2018.04.054	29705647.0	https://www.scopus.com/inward/record.uri?eid=2-s2.0-85046167417&doi=10.1016%2Fj.chroma.2018.04.054&partnerID=40&md5=ad655246eeb6b42f41d90faaa9d09e2b
Ciriminna, R.; Albanese, L.; Di Stefano, V.; Delisi, R.; Avellone, G.; Meneguzzo, F.; Pagliaro, M.	Beer produced via hydrodynamic cavitation retains higher amounts of xanthohumol and other hops prenylflavonoids	2018	10.1016/j.lwt.2018.01.037		https://www.scopus.com/inward/record.uri?eid=2-s2.0-85041486073&doi=10.1016%2Fj.lwt.2018.01.037&partnerID=40&md5=403bdbb06869a2a34d02748217b86cc1
Pathania, S.; Ho, Q.T.; Hogan, S.A.; McCarthy, N.; Tobin, J.T.	Applications of hydrodynamic cavitation for instant rehydration of high protein milk powders	2018	10.1016/j.jfoodeng.2018.01.005		https://www.scopus.com/inward/record.uri?eid=2-s2.0-85041369573&doi=10.1016%2Fj.jfoodeng.2018.01.005&partnerID=40&md5=fb235a4b1b3e6ab68bc2875e1c4ec610
Li, K.; Woo, M.W.; Patel, H.; Metzger, L.E.; Selomulya, C.	Improvement of rheological and functional properties of milk protein concentrate by hydrodynamic cavitation	2018	10.1016/j.jfoodeng.2017.10.005		https://www.scopus.com/inward/record.uri?eid=2-s2.0-85033472488&doi=10.1016%2Fj.jfoodeng.2017.10.005&partnerID=40&md5=4d70671302f777b991a027733e23ad1e
Setyawan, M.; Mulyono, P.; Sutijan; Budiman, A.	Comparison of Nannochloropsis sp. cells disruption between hydrodynamic cavitation and conventional extraction	2018	10.1051/matecconf/201815401023		https://www.scopus.com/inward/record.uri?eid=2-s2.0-85043312100&doi=10.1051%2Fmatecconf%2F201815401023&partnerID=40&md5=d69efa207a2fa74c8d716f50e8511b90
Albanese, L.; Ciriminna, R.; Meneguzzo, F.; Pagliaro, M.	Innovative beer-brewing of typical, old and healthy wheat varieties to boost their spreading	2018	10.1016/j.jclepro.2017.10.027		https://www.scopus.com/inward/record.uri?eid=2-s2.0-85034614081&doi=10.1016%2Fj.jclepro.2017.10.027&partnerID=40&md5=52d00843bf2c74edc0cc498dca4aa00e
Sutariya, S.; Sunkesula, V.; Kumar, R.; Shah, K.	Emerging applications of ultrasonication and cavitation in dairy industry: a review	2018	10.1080/23311932.2018.1549187		https://www.scopus.com/inward/record.uri?eid=2-s2.0-85088629832&doi=10.1080%2F23311932.2018.1549187&partnerID=40&md5=6f0db97bef1e8d13a3cea7a286bf9680
Delaney, P.	Oxidative desulphurisation using vortex based hydrodynamic cavitation with water dispersed in organic phase	2018			https://www.scopus.com/inward/record.uri?eid=2-s2.0-85062396334&partnerID=40&md5=d9c1af1b81d5ae01b3d0edcc3d26e709
Setyawan, M.; Budiman, A.; Mulyono, P.; Sutijan	Optimum extraction of algae-oil from microalgae using hydrodynamic cavitation	2018			https://www.scopus.com/inward/record.uri?eid=2-s2.0-85043462654&partnerID=40&md5=bdaff8c28e82362cd0525ce656d51014
Jiang, S.-S.; Zhang, Q.-L.; Guan, Y.-X.; Yao, S.-J.	Preparation of Zein Microparticles via Supercritical Fluid Assisted Atomization with an Enhanced Mixer	2017	10.3969/j.issn.1003-9015.2017.05.016		https://www.scopus.com/inward/record.uri?eid=2-s2.0-85033709294&doi=10.3969%2Fj.issn.1003-9015.2017.05.016&partnerID=40&md5=3839bd013cc75eab5de07b1beac7d563
Rinaldi, L.; Wu, Z.; Giovando, S.; Bracco, M.; Crudo, D.; Bosco, V.; Cravotto, G.	Oxidative polymerization of waste cooking oil with air under hydrodynamic cavitation	2017	10.1515/gps-2016-0142		https://www.scopus.com/inward/record.uri?eid=2-s2.0-85027060669&doi=10.1515%2Fgps-2016-0142&partnerID=40&md5=b9e00789187e2faca35e5841d5755e07
Preece, K.E.; Hooshyar, N.; Krijgsman, A.J.; FRYER, P.J.; Zuidam, N.J.	Intensification of protein extraction from soybean processing materials using hydrodynamic cavitation	2017	10.1016/j.ifset.2017.01.002		https://www.scopus.com/inward/record.uri?eid=2-s2.0-85012267317&doi=10.1016%2Fj.ifset.2017.01.002&partnerID=40&md5=a7efe398f68fe75b38ac7e5b0ba3a66c
Agrawal, N.; Maddikeri, G.L.; Pandit, A.B.	Sustained release formulations of citronella oil nanoemulsion using cavitational techniques	2017	10.1016/j.ultsonch.2016.11.037	28069223.0	https://www.scopus.com/inward/record.uri?eid=2-s2.0-85006942248&doi=10.1016%2Fj.ultsonch.2016.11.037&partnerID=40&md5=e178ca9ca4ce1c5bb17aca23f62f292b
Albanese, L.; Ciriminna, R.; Meneguzzo, F.; Pagliaro, M.	Beer-brewing powered by controlled hydrodynamic cavitation: Theory and real-scale experiments	2017	10.1016/j.jclepro.2016.11.162		https://www.scopus.com/inward/record.uri?eid=2-s2.0-85006445878&doi=10.1016%2Fj.jclepro.2016.11.162&partnerID=40&md5=6e80720174fbb32ddf67cfc961b9a3b4
Velychkovych, A.S.; Panevnyk, D.O.	Study of the stress state of the downhole jet pump housing	2017			https://www.scopus.com/inward/record.uri?eid=2-s2.0-85033461254&partnerID=40&md5=a86472b7c2715fe02572caaf1a9e981c
Meletharayil, G.H.; Metzger, L.E.; Patel, H.	Influence of hydrodynamic cavitation on the rheological properties and microstructure of formulated Greek-style yogurts	2016	10.3168/jds.2015-10774	27568055.0	https://www.scopus.com/inward/record.uri?eid=2-s2.0-85002594861&doi=10.3168%2Fjds.2015-10774&partnerID=40&md5=05adb87e0a4fc242c47933f84b8f8b93
Cheng, H.-T.; Shen, X.-S.	The technology of extracting tea polyphenols by cavitation	2016	10.16606/j.cnki.issn0253-4320.2016.10.039		https://www.scopus.com/inward/record.uri?eid=2-s2.0-84994139865&doi=10.16606%2Fj.cnki.issn0253-4320.2016.10.039&partnerID=40&md5=b397f547a6de5f7417537aa30e209124
Shen, Y.-B.; Du, Z.; Tang, C.; Guan, Y.-X.; Yao, S.-J.	Formulation of insulin-loaded N-trimethyl chitosan microparticles with improved efficacy for inhalation by supercritical fluid assisted atomization	2016	10.1016/j.ijpharm.2016.03.053	27034000.0	https://www.scopus.com/inward/record.uri?eid=2-s2.0-84962789014&doi=10.1016%2Fj.ijpharm.2016.03.053&partnerID=40&md5=1fa4ed975660fa396ad1a156bd6cac9f
Loureiro, A.; Azoia, N.G.; Gomes, A.C.; Cavaco-Paulo, A.	Albumin-based nanodevices as drug carriers	2016	10.2174/1381612822666160125114900	26806342.0	https://www.scopus.com/inward/record.uri?eid=2-s2.0-84961753027&doi=10.2174%2F1381612822666160125114900&partnerID=40&md5=a8954147adc6c7751f528b314243c23b
Malovanyy, M.; Nykyforov, V.; Kharlamova, O.; Synelnikov, O.	Production of renewable energy resources via complex treatment of cyanobacteria biomass	2016	10.23939/chcht10.02.251		https://www.scopus.com/inward/record.uri?eid=2-s2.0-85016331744&doi=10.23939%2Fchcht10.02.251&partnerID=40&md5=1b2c26d04f83f2c30c8943eaa2349924
Cardona, D.F.; Gutiérrez, L.F.; Sánchez, Ó.J.	Effect of hydrocavitation on sugar release from oak sawdust: Exploratory assessment; Efecto de la hidrocavitación en la liberación de azúcares del aserrín de roble: Evaluación exploratoria	2016			https://www.scopus.com/inward/record.uri?eid=2-s2.0-84961784561&partnerID=40&md5=6f9b1a0cc51e61afd80faf75e3ae3700
Lee, A.K.; Lewis, D.M.; Ashman, P.J.	Microalgal cell disruption by hydrodynamic cavitation for the production of biofuels	2015	10.1007/s10811-014-0483-3		https://www.scopus.com/inward/record.uri?eid=2-s2.0-84942504124&doi=10.1007%2Fs10811-014-0483-3&partnerID=40&md5=c077b66cf5d672d0784581917787af57
Shen, Y.-B.; Guan, Y.-X.; Yao, S.-J.	Supercritical fluid assisted production of micrometric powders of the labile trypsin and chitosan/trypsin composite microparticles	2015	10.1016/j.ijpharm.2015.05.004	25957701.0	https://www.scopus.com/inward/record.uri?eid=2-s2.0-84929153344&doi=10.1016%2Fj.ijpharm.2015.05.004&partnerID=40&md5=afb027311c73300a7cdb0f4fae0eea72
Lee, I.; Han, J.-I.	Simultaneous treatment (cell disruption and lipid extraction) of wet microalgae using hydrodynamic cavitation for enhancing the lipid yield	2015	10.1016/j.biortech.2015.03.045	25817036.0	https://www.scopus.com/inward/record.uri?eid=2-s2.0-84925667489&doi=10.1016%2Fj.biortech.2015.03.045&partnerID=40&md5=99cb9789ea8256b04ae5669142846df9
Cravotto, G.; Borretto, E.; Oliverio, M.; Procopio, A.; Penoni, A.	Organic reactions in water or biphasic aqueous systems under sonochemical conditions. A review on catalytic effects	2015	10.1016/j.catcom.2014.12.014		https://www.scopus.com/inward/record.uri?eid=2-s2.0-84922319546&doi=10.1016%2Fj.catcom.2014.12.014&partnerID=40&md5=b6c8d27b4578b1ebb746248cdcaa2e8d
Grübel, K.; Machnicka, A.	Infrared wave analysis after hydrodynamic and acoustic cavitation as effective method of confirming sewage sludge destruction	2014	10.1080/10934529.2013.824738	24117089.0	https://www.scopus.com/inward/record.uri?eid=2-s2.0-84886009445&doi=10.1080%2F10934529.2013.824738&partnerID=40&md5=9bac8d029887a1579bb34741e87035e3
Yusaf, T.; Al-Juboori, R.A.	Alternative methods of microorganism disruption for agricultural applications	2014	10.1016/j.apenergy.2013.08.085		https://www.scopus.com/inward/record.uri?eid=2-s2.0-84888826856&doi=10.1016%2Fj.apenergy.2013.08.085&partnerID=40&md5=fb9807ce0b0fad2ca9eb95f567cbd373
Itah, Z.; Kutlu, O.; Perk, O.Y.; Sesen, M.; Demir, E.; Erbil, S.; Ekici, A.I.; Ekici, S.; KoŞar, A.; Gozuacik, D.	Hydrodynamic cavitation kills prostate cells and ablates benign prostatic hyperplasia tissue	2013	10.1177/1535370213503273	24047796.0	https://www.scopus.com/inward/record.uri?eid=2-s2.0-84887168918&doi=10.1177%2F1535370213503273&partnerID=40&md5=3c1a7218a6b42920b83a31de05e3bfbe
Du, Z.; Tang, C.; Guan, Y.-X.; Yao, S.-J.; Zhu, Z.-Q.	Bioactive insulin microparticles produced by supercritical fluid assisted atomization with an enhanced mixer	2013	10.1016/j.ijpharm.2013.07.001		https://www.scopus.com/inward/record.uri?eid=2-s2.0-84884142097&doi=10.1016%2Fj.ijpharm.2013.07.001&partnerID=40&md5=cb3d8ae40e62075a0cbc432947b17d63
Seo, Y.H.; Lee, I.; Han, J.-I.	Cultivation and lipid production of yeast Cryptococcus curvatus using pretreated waste active sludge supernatant	2013	10.1016/j.biortech.2012.10.024	23177208.0	https://www.scopus.com/inward/record.uri?eid=2-s2.0-84876485415&doi=10.1016%2Fj.biortech.2012.10.024&partnerID=40&md5=717f5c8d0eb908e4aeb6a64e1d850706
Lee, A.K.; Lewis, D.M.; Ashman, P.J.	Force and energy requirement for microalgal cell disruption: An atomic force microscope evaluation	2013	10.1016/j.biortech.2012.10.032	23196239.0	https://www.scopus.com/inward/record.uri?eid=2-s2.0-84869865530&doi=10.1016%2Fj.biortech.2012.10.032&partnerID=40&md5=a9fa35da5f096adaa4f0df9d55ea53d9
Raut, J.S.; Stoyanov, S.D.; Duggal, C.; Pelan, E.G.; Arnaudov, L.N.; Naik, V.M.	Hydrodynamic cavitation: A bottom-up approach to liquid aeration	2012	10.1039/c2sm07330g		https://www.scopus.com/inward/record.uri?eid=2-s2.0-84859747968&doi=10.1039%2Fc2sm07330g&partnerID=40&md5=c83d86e93036eaf0d35fe7c99c2a8415
Kaplan-Türköz, B.K.; Zakharyuta, A.; Sesen, M.; Taralp, A.; KoŞar, A.	Reversibility of functional and structural changes of lysozyme subjected to hydrodynamic flow	2012	10.1115/1.4006363		https://www.scopus.com/inward/record.uri?eid=2-s2.0-84989840627&doi=10.1115%2F1.4006363&partnerID=40&md5=fe02f74530530513f68abccc87a6cb9d
Du, Z.; Guan, Y.-X.; Yao, S.-J.; Zhu, Z.-Q.	Supercritical fluid assisted atomization introduced by an enhanced mixer for micronization of lysozyme: Particle morphology, size and protein stability	2011	10.1016/j.ijpharm.2011.10.002	22001535.0	https://www.scopus.com/inward/record.uri?eid=2-s2.0-81755165860&doi=10.1016%2Fj.ijpharm.2011.10.002&partnerID=40&md5=182a97ee8e8ce1aed854ee395d2918ae
Sonawane, S.H.; Kulkarni, R.D.	Acoustic and hydrodynamic cavitations for nano CaCO3 synthesis	2011	10.1007/978-90-481-3887-6_7		https://www.scopus.com/inward/record.uri?eid=2-s2.0-79956348302&doi=10.1007%2F978-90-481-3887-6_7&partnerID=40&md5=bc04a2ea3932e7956d7b3f95cd759f6d
Harrison, S.T.L.	Cell Disruption	2011	10.1016/b978-0-08-088504-9.00127-6		https://www.scopus.com/inward/record.uri?eid=2-s2.0-85012848440&doi=10.1016%2FB978-0-08-088504-9.00127-6&partnerID=40&md5=0a15b97383bb06798f4b5b7d4f6f9e9d
Balasundaram, B.; Harrison, S.T.L.	Optimising orifice geometry for selective release of periplasmic products during cell disruption by hydrodynamic cavitation	2011	10.1016/j.bej.2011.03.002		https://www.scopus.com/inward/record.uri?eid=2-s2.0-79953800504&doi=10.1016%2Fj.bej.2011.03.002&partnerID=40&md5=5c397c7fb288268b311e38f6a40ae96d
Kozin, O.A.; Kulagina, T.A.	Extraction of deposits in enterprises for processing spent nuclear fuel	2011	10.1007/s10556-011-9379-0		https://www.scopus.com/inward/record.uri?eid=2-s2.0-79551682547&doi=10.1007%2Fs10556-011-9379-0&partnerID=40&md5=49b0ca7791ac3ff5f4ecf5605e627806
Wang, Q.; Cai, M.-Q.; Guan, Y.-X.; Yao, S.-J.; Zhu, Z.-Q.	Micronization of poly(lactic acid) by supercritical fluid assisted atomization with intensifying two-phase mixing	2010	10.3785/j.issn.1008-973x.2010.12.025		https://www.scopus.com/inward/record.uri?eid=2-s2.0-78751638871&doi=10.3785%2Fj.issn.1008-973X.2010.12.025&partnerID=40&md5=14ab289220f14e1459f0d79c28700fd4
Miao, S.-F.; Yu, J.-P.; Du, Z.; Guan, Y.-X.; Yao, S.-J.; Zhu, Z.-Q.	Supercritical fluid extraction and micronization of ginkgo flavonoids from ginkgo biloba leaves	2010	10.1021/ie902001x		https://www.scopus.com/inward/record.uri?eid=2-s2.0-77952944065&doi=10.1021%2Fie902001x&partnerID=40&md5=dd49e9ef9a9ffb202a021306a4c48fb3
Zhou, Z.A.; Chow, R.S.; Cleyle, P.; Xu, Z.H.; Masliyah, J.	Effect of dynamic bubble nucleation on bitumen flotation	2010	10.1179/cmq.2010.49.4.363		https://www.scopus.com/inward/record.uri?eid=2-s2.0-78650357414&doi=10.1179%2Fcmq.2010.49.4.363&partnerID=40&md5=58ec1be2d9df406320929e09ca6c59a1
Wu, Z.; Ondruschka, B.; Zhang, Y.; Bremner, D.H.; Shen, H.; Franke, M.	Chemistry driven by suction	2009	10.1039/b902224d		https://www.scopus.com/inward/record.uri?eid=2-s2.0-67650499923&doi=10.1039%2Fb902224d&partnerID=40&md5=ba0f555bd70f1592e1c04142f0bc1fac
Balasundaram, B.; Harrison, S.T.L.	Influence of the extent of disruption of Bakers' yeast on protein adsorption in expanded beds	2008	10.1016/j.jbiotec.2007.07.724	17933410.0	https://www.scopus.com/inward/record.uri?eid=2-s2.0-37349122093&doi=10.1016%2Fj.jbiotec.2007.07.724&partnerID=40&md5=5f0c00534baa26c725710c87f019b7c6
Balasundaram, B.; Harrison, S.T.L.	Disruption of Brewers' yeast by hydrodynamic cavitation: Process variables and their influence on selective release	2006	10.1002/bit.20878	16570316.0	https://www.scopus.com/inward/record.uri?eid=2-s2.0-33744460224&doi=10.1002%2Fbit.20878&partnerID=40&md5=9110eacf7f5627f4adaed62e03b7df7b
Balasundaram, B.; Harrison, S.T.L.	Study of physical and biological factors involved in the disruption of E. coli by hydrodynamic cavitation	2006	10.1021/bp0502173	16739979.0	https://www.scopus.com/inward/record.uri?eid=2-s2.0-33745045417&doi=10.1021%2Fbp0502173&partnerID=40&md5=99af39b412deb2a96e503d4042114698
Balasundaram, B.; Pandit, A.B.	Significance of location of enzymes on their release during microbial cell disruption	2001	10.1002/bit.10072	11745137.0	https://www.scopus.com/inward/record.uri?eid=2-s2.0-0035814407&doi=10.1002%2Fbit.10072&partnerID=40&md5=4d1d4b891a4c3c9105fbcd875fa6179e
